# Supplementary material for: The Rad53CHK1/CHK2-Spt21NPAT and Tel1ATM axes couple glucose tolerance to histone dosage and subtelomeric silencing
Source: Nat Commun. 2020 Aug 19;11:4154. doi: 10.1038/s41467-020-17961-4 (PMC7438486; doi:10.1038/s41467-020-17961-4)
Supplement: Supplementary file 4 — Supplementary Data 1 [file 41467_2020_17961_MOESM4_ESM.xlsx]

## Sheet: Supplementary Data 1
Supplementary Data 1. Gene expression analysis during carbon source switch
	sml1Δrad53Δ / sml1Δ (D)				sml1Δrad53Δ / sml1Δ (1h EtOH)				sml1Δrad53Δ / sml1Δ (20h EtOH)				sml1Δrad53Δhht2Δ / sml1Δrad53Δ (D)				sml1Δrad53Δhht2Δ / sml1Δrad53Δ (1h EtOH)				sml1Δ (1h EtOH) / sml1Δ (D)					sml1Δ (20h EtOH) / sml1Δ (D)
ORF	mean count	fold-change (log2)	p (BH-adjusted)	direction (fold-change threshold: 1.5)	mean count	fold-change (log2)	p (BH-adjusted)	direction (fold-change threshold: 1.5)	mean count	fold-change (log2)	p (BH-adjusted)	direction (fold-change threshold: 1.5)	mean count	fold-change (log2)	p (BH-adjusted)	direction (fold-change threshold: 1)	mean count	fold-change (log2)	p (BH-adjusted)	direction (fold-change threshold: 1)	mean count	fold-change (log2)	p (BH-adjusted)	direction (fold-change threshold: 1.5, for mapping at subtelomeres)	direction (fold-change threshold: 4, for definition of strongly EtOH-induced genes)	mean count	fold-change (log2)	p (BH-adjusted)	direction (fold-change threshold: 1.5, for mapping at subtelomeres)	direction (fold-change threshold: 4, for definition of strongly EtOH-induced genes)	distance from telomere < 40 kb	transient switch response (fold-change threshold: 1.5, for signature definition)	adaptive switch response (fold-change threshold: 1.5, for signature definition)
Q0075	8.5	0.946716	0.74118		22	0.305884	0.885184		43.5	-0.856037	0.842328		11	-0.0275231	0.997353		28.5	0.621768	0.838317		12	1.36128	0.373024			27	2.83368	0.0691966			TRUE
Q0080	0	0.00558632	0.999546		1	0.005367	0.999723		0	-0.270594	0.996553		0	0.0932262	0.997353		0.5	-1.57317	0.930301		0.5	1.22785	0.882295			0	-0.369126	0.970143			TRUE
Q0085	2	3.52842	0.301369		23.5	-0.0709914	0.979082		28.5	-1.25559	0.77735		3.5	-0.446099	0.939022		19	-0.430919	0.908662		12	5.78532	0.00666667			19	6.50021	0.00348929			TRUE
Q0130	6.5	2.02727	0.404565		19	-1.2225	0.452029		60.5	0.0134265	0.998117		6.5	-1.68447	0.583782		21	1.64088	0.403286		14.5	3.05146	0.0417679			30	4.21266	0.00633102			TRUE
Q0140	8.5	-0.0154893	0.999546		14	0.997567	0.702874		4.5	-0.296333	0.976031		8	-0.2384	0.970641		16.5	-0.203682	0.967898		8.5	-0.405544	0.845738			6	-1.56239	0.494132			TRUE
Q0160	14.5	-0.510006	0.899216		12	-0.272907	0.929868		44.5	-0.800285	0.90652		12	-0.234926	0.971232		25.5	2.14455	0.48181		14.5	-0.846482	0.67048			33.5	1.19534	0.590044			TRUE
Q0275	3.5	1.59425	0.664678		8	-0.356199	0.895058		24	1.1123	0.820719		3.5	-1.38917	0.776243		4	-4.13356	0.192884		5	1.93276	0.347945			7.5	2.67448	0.220452			TRUE
YAL001C	689	0.151964	0.603165		1487	-0.425556	0.0137786		1266.5	-0.14325	0.748064		736	0.175285	0.615135		1453	0.253157	0.273315		1136	1.05866	8.06159e-12	up		911.5	0.474073	0.00514107			FALSE	up
YAL002W	787.5	-0.357251	0.084579		1927.5	-0.338908	0.0329967		1305.5	-0.250651	0.37682		681.5	0.136341	0.70292		1917.5	0.199402	0.36227		1454.5	0.954363	7.88494e-12	up		1067	0.158252	0.35117			FALSE	up
YAL003W	53267.5	-0.360833	0.267813		3470.5	0.677519	0.00573978	up	35631.5	-0.227098	0.685807		51402.5	0.440174	0.210677		3602.5	-0.599734	0.0324093	down	31651	-4.88937	2.76294e-120	down	down	47233.5	-1.21021	3.31504e-08	down		FALSE		down
YAL005C	24445	1.0639	0.111696		60027	-0.215945	0.761532		42038	0.550517	0.646353		24194	-0.947265	0.230566		39189.5	-1.54801	0.00853519	down	38708	1.65021	0.000540198	up		22809.5	0.549762	0.322599			FALSE	up
YAL007C	1826	-0.023596	0.952023		3530.5	-0.78009	5.94384e-06	down	1975.5	0.0512564	0.946555		1794	0.120156	0.771282		3443.5	0.676878	0.000311573	up	3051	0.968856	1.75835e-09	up		1778.5	-0.463238	0.00891498			FALSE	up
YAL008W	220	-0.0630868	0.904556		950.5	-0.503761	0.0256995		742.5	-0.305452	0.482451		240	0.408176	0.313839		987	0.487297	0.0590176	up	636.5	1.92642	2.64826e-20	up		476.5	1.27226	7.55118e-09	up		FALSE		up
YAL009W	638.5	-0.0598984	0.904556		592	-0.0647045	0.849127		965.5	-0.170455	0.79536		585.5	-0.0331974	0.963844		620.5	0.0999424	0.845757		611.5	-0.480901	0.0329559			785	0.128328	0.640402			FALSE
YAL010C	467	0.0256302	0.953872		926.5	-0.0652358	0.813031		771	0.0580718	0.945593		443	-0.0326624	0.962817		944	0.0310893	0.951319		683	0.690849	0.000275472	up		569.5	0.180421	0.434507			FALSE	up
YAL011W	882.5	-0.334902	0.266902		845.5	-0.01094	0.975804		1262.5	-0.127046	0.842328		778.5	0.188757	0.681553		894.5	0.0890547	0.847635		893.5	-0.59573	0.00291661	down		1075.5	-0.157533	0.511976			FALSE	down
YAL012W	14399	-0.113466	0.841296		4548	-0.274694	0.459126		6237	-0.0928028	0.936897		13077.5	0.0464709	0.961079		4274.5	-0.0522275	0.943841		9940.5	-1.97022	2.72968e-13	down		10448.5	-1.83984	3.58631e-11	down		FALSE		down
YAL013W	2344	-0.0142855	0.986308		4779.5	-0.0634517	0.896577		3430.5	0.128502	0.915532		2153.5	-0.0516067	0.961073		5154.5	0.108304	0.885387		3434.5	0.617503	0.0462051	up		2626	-0.178127	0.641366			FALSE	up
YAL014C	1327	-0.102464	0.739003		2423	-0.267009	0.154954		1474	0.166926	0.685592		1273	0.15348	0.669652		2469	0.214826	0.38415		1926	0.562224	0.000282012			1297.5	-0.574744	0.000521164			FALSE
YAL015C	837	0.239927	0.205752		1360.5	-0.161687	0.295107		1475.5	0.0450709	0.928288		887	0.0875256	0.781902		1391.5	0.128974	0.540251		1059.5	0.543316	1.32917e-05			1015.5	0.33597	0.0129793			FALSE
YAL016W	3932.5	0.151214	0.697966		6984	0.0242871	0.944611		4785	0.259601	0.602833		3537	-0.278789	0.498783		6875	-0.191404	0.617032		5092	0.556912	0.00752564			3826.5	-0.274794	0.246594			FALSE
YAL017W	1212.5	0.409045	0.0447381		6815	-0.105394	0.600356		2993	0.296025	0.258932		1193.5	-0.343953	0.158199		6655	-0.097975	0.738946		3795.5	2.38187	3.61255e-61	up	up	1676.5	0.759938	9.70875e-07	up		FALSE		up
YAL018C	19.5	-0.227905	0.867933		65.5	-0.162172	0.83274		132	-0.0114341	0.997499		22.5	0.694676	0.605153		66.5	0.255314	0.819092		43	1.36727	0.0184186			67.5	2.06501	0.000405893	up	up	FALSE		up
YAL019W	2792.5	-0.0525157	0.848264		1003	1.13781	2.33329e-14	up	2860	0.280673	0.227077		2515.5	-0.0942131	0.775875		1215.5	-0.444997	0.0111484	down	1724.5	-2.57963	7.06653e-77	down	down	2543.5	-0.739729	5.13387e-08	down		FALSE		down
YAL020C	1100.5	-0.491316	0.192143		1183.5	0.313515	0.354284		1238.5	-0.0817125	0.944287		992	0.377465	0.447368		1313.5	-0.0912727	0.886506		1134.5	-0.709758	0.00655796	down		1207	-0.656469	0.0180484	down		FALSE		down
YAL021C	3696	-0.3019	0.357475		4345	-0.0630103	0.842891		5053	-0.158603	0.803022		3200	0.0910199	0.88121		4836.5	0.224304	0.535128		4113.5	-0.255852	0.237451			4409.5	-0.200318	0.416711			FALSE
YAL022C	2310.5	-0.217768	0.192017		2170	-0.158545	0.281957		2880	-0.255979	0.183224		2009.5	-0.00519889	0.994095		2312.5	0.242125	0.127482		2325	-0.474468	3.09539e-05			2655	-0.206085	0.102207			FALSE
YAL024C	604	0.15918	0.753368		397	0.240296	0.509404		862	0.221971	0.764186		569	-0.197832	0.754998		423.5	-0.0960302	0.883155		462	-0.960362	0.000276672	down		619	-0.112534	0.735734			FALSE	down
YAL025C	3578	-0.228063	0.430864		234.5	1.23913	5.11857e-07	up	3141.5	-0.106233	0.861646		3497	0.281918	0.389213		281.5	-0.521506	0.0728504	down	2019.5	-5.23397	8.23315e-133	down	down	3357	-0.852939	3.16268e-06	down		FALSE		down
YAL026C	1742	-0.405306	0.12094		1972.5	-0.220059	0.364214		2210	-0.0932959	0.892389		1544.5	0.180822	0.669652		1982.5	0.153718	0.666541		1984	-0.278612	0.145218			1987	-0.345015	0.0914776			FALSE
YAL028W	204.5	0.769766	0.0129135	up	1718.5	0.0732844	0.805615		261	0.677086	0.0603551	up	210	-0.456169	0.26878		1838.5	0.0137891	0.981122		844	3.10773	3.57169e-44	up	up	162	-0.196549	0.530486			FALSE	up
YAL029C	2559.5	0.23433	0.407273		1634.5	0.358777	0.0941969		3517	0.0511412	0.950397		2444.5	-0.235617	0.499441		1879	0.00761118	0.988402		1856.5	-1.05185	1.85657e-09	down		2663.5	-0.0140675	0.956557			FALSE	down
YAL030W	513.5	0.339631	0.285952		1645.5	-0.500249	0.0234502		1165.5	0.183087	0.744034		530.5	-0.0625617	0.926548		1605.5	0.354763	0.207775		1135	1.72893	1.22443e-18	up		704	0.679809	0.00153069	up		FALSE		up
YAL031C	656.5	0.181606	0.527722		2059.5	-0.344085	0.0548828		1419.5	-0.154752	0.717998		678	0.0488134	0.930331		2020	0.165436	0.535428		1382.5	1.53919	8.339e-23	up		976	0.735237	1.22621e-05	up		FALSE		up
YAL032C	1217	-0.224376	0.570392		2351	-0.392575	0.1479		2192.5	-0.178848	0.788569		1135.5	0.178402	0.743056		2282.5	0.163604	0.710868		1916	0.620018	0.00572285	up		1705	0.23937	0.360515			FALSE	up
YAL033W	538	-0.878189	0.33616		6	-0.697115	0.642977		152	-0.567699	0.742133		552	0.954394	0.371315		3.5	-1.27601	0.624372		347.5	-6.98333	6.71705e-19	down	down	426.5	-2.6034	1.96347e-05	down	down	FALSE		down
YAL034C	1129.5	0.260631	0.446929		6486	-0.0205436	0.953024		1832.5	0.187777	0.754795		1091.5	-0.234536	0.592659		6451	-0.141106	0.731555		3534.5	2.26176	7.74776e-30	up	up	1266.5	0.165177	0.515054			FALSE	up
YAL034W-A	342.5	-0.305865	0.309954		531.5	-0.289154	0.202064		479.5	-0.122578	0.841702		296	0.0566049	0.930459		497.5	0.00439006	0.993275		468	0.267792	0.163919			408	-0.170938	0.451877			FALSE
YAL035W	16001	-0.144684	0.678462		5037	0.807513	7.5019e-05	up	15069	0.0515692	0.954817		14662.5	0.0623817	0.919113		5942.5	-0.287267	0.328603		10146	-2.60341	7.7878e-46	down	down	14863.5	-0.780991	5.85022e-05	down		FALSE		down
YAL036C	4192.5	-0.203145	0.261001		535	1.27787	7.06178e-16	up	3983	-0.0474751	0.921808		4073	0.267566	0.159683		669	-0.412562	0.0237481	down	2418	-4.2583	1.18412e-195	down	down	4018.5	-0.734528	1.70624e-09	down		FALSE		down
YAL037C-A	5.5	-0.690983	0.914062		3	0.054497	0.991338		0	-0.270602	0.990362		4.5	0.0934869	0.996967		4	0.579823	0.938943		5	-1.48886	0.634608			3.5	-4.61837	0.190619			FALSE
YAL037W	191	0.328593	0.584993		129	0.257811	0.612071		245.5	-0.269422	0.790402		219	0.109959	0.920567		153	0.232929	0.750187		137.5	-0.970835	0.00675031	down		201.5	0.039994	0.934531			FALSE	down
YAL038W	275996	-0.627114	0.161981		166061	-0.760087	0.0361095	down	28174.5	-1.22039	0.00292317	down	232327	0.405332	0.517746		145353	0.271825	0.644714		267816	-1.0447	0.000829633	down		189298	-3.55553	7.22514e-31	down	down	FALSE		down
YAL039C	2526.5	0.263266	0.627035		4927.5	0.400226	0.295757		6806.5	0.00182307	0.99878		2223.5	-0.506855	0.346994		5574	-0.0856627	0.907409		3092.5	0.454055	0.142682			4044	0.856148	0.00703858	up		FALSE		up
YAL040C	3265	-0.00167156	0.999546		1348	0.533545	0.000504883		3526.5	-0.0592748	0.907538		2774	-0.328715	0.102825		1476.5	-0.289379	0.133723		2169	-1.9424	8.18808e-48	down		3227	-0.409774	0.00340607			FALSE	down
YAL041W	1642.5	0.0239807	0.935729		1475.5	0.142837	0.416493		1840.5	0.0890439	0.835195		1427	-0.281274	0.189505		1547.5	-0.102865	0.692197		1484	-0.566101	1.64813e-05			1613.5	-0.408794	0.00326114			FALSE
YAL042W	8108.5	-0.295949	0.328038		5860.5	0.15867	0.556703		8333.5	-0.0418321	0.962385		7117.5	0.115555	0.82333		6376	-0.00385182	0.994374		7107.5	-1.0923	1.09995e-08	down		8298	-0.644177	0.00155767	down		FALSE		down
YAL043C	2224.5	-0.0189751	0.959047		3639.5	0.0803499	0.734878		3474	0.0773652	0.897995		2062	-0.00371786	0.997211		4272.5	0.257213	0.2923		2768.5	0.288512	0.0819917			2627.5	0.0416267	0.848687			FALSE
YAL044C	3108	-0.127261	0.908245		8586	-0.247825	0.730233		7327.5	-0.593258	0.619313		3015	0.261213	0.848005		10900	0.717403	0.350673		5946	1.19225	0.0155954	up		5618.5	0.877224	0.104407			FALSE	up
YAL044W-A	911	0.336269	0.256188		1184.5	-0.108606	0.704346		1704	-0.0826797	0.910602		925.5	-0.141087	0.773214		1220	0.0957562	0.825827		989	0.232439	0.2575			1187.5	0.507934	0.0149644			FALSE
YAL046C	564.5	0.26416	0.547658		671.5	0.11691	0.754319		1522.5	-0.405879	0.418226		684.5	0.432595	0.331088		747	0.098191	0.871898		565	-0.0749927	0.794192			1044.5	1.15836	6.32313e-06	up		FALSE		up
YAL047C	433.5	0.221872	0.569819		536	0.169051	0.577338		692.5	0.112992	0.88614		424	-0.199773	0.701259		532.5	-0.289704	0.417082		437	-0.0263101	0.920455			488.5	0.177117	0.508235			FALSE
YAL048C	498.5	-0.339177	0.121268		722	-0.339946	0.044454		873	-0.0551415	0.922043		430.5	0.124652	0.746112		702.5	0.175463	0.476938		662	0.199572	0.194125			669	0.141634	0.421434			FALSE
YAL049C	1485	-0.0814972	0.773854		2930	-0.289618	0.0771022		2813.5	-0.158707	0.647991		1407.5	0.0870187	0.817071		2989	0.224863	0.284476		2273.5	0.725887	1.56685e-07	up		2107	0.444727	0.00274408			FALSE	up
YAL051W	698	-0.241192	0.296641		1453.5	0.0695334	0.733874		995	0.152473	0.685807		635	0.108243	0.774778		1518.5	-0.0414435	0.90309		1037.5	0.541443	0.000160994			795.5	-0.224596	0.178395			FALSE
YAL053W	4550	0.808651	0.00938166	up	10613.5	0.581017	0.046057		10924	0.284162	0.651985		4577	-0.645809	0.0811353	down	12768	-0.0451798	0.947309		5567	0.95931	0.000116133	up		5958.5	0.991032	0.000137157	up		FALSE		up
YAL054C	407	0.816635	0.0252279	up	45452.5	1.4802	4.88242e-08	up	29547	0.303397	0.643326		392	-0.789415	0.0526238	down	57195.5	-0.565942	0.112473		10669.5	5.91958	6.32429e-110	up	up	11466.5	5.91451	9.46476e-109	up	up	FALSE		up
YAL055W	289	0.0265856	0.960084		5203	1.3722	3.32605e-11	up	4531.5	-0.019605	0.988208		305	0.206295	0.70886		6330.5	-0.620519	0.0136854	down	1479.5	2.93713	5.10546e-43	up	up	2156.5	3.46397	1.13541e-58	up	up	FALSE		up
YAL056W	1324	-0.193937	0.327698		3198	-0.267814	0.053913		2931.5	-0.0169922	0.977709		1246	0.165094	0.519007		3118.5	0.080065	0.746436		2342.5	0.939681	3.40601e-15	up		2016	0.498119	9.38961e-05			FALSE	up
YAL058W	1418.5	-0.444002	0.157055		945	0.10604	0.748216		1515	-0.240574	0.668127		1196.5	0.159539	0.77079		999.5	-0.012157	0.984392		1248	-1.23459	1.34977e-08	down		1571.5	-0.52813	0.0247634			TRUE	down
YAL059W	2078.5	-0.376281	0.310866		239.5	1.01977	0.000893283	up	1686	-0.0173127	0.992775		1867	0.231616	0.671751		251.5	-0.809155	0.0198635	down	1257.5	-4.32033	3.61986e-62	down	down	1930	-1.0248	3.74948e-05	down		TRUE		down
YAL060W	3448	-0.543904	0.206522		19434.5	-0.676401	0.0472978	down	2799.5	-0.338999	0.646526		2792.5	0.1723	0.828504		15643.5	-0.0443204	0.957529		13176.5	2.22253	7.13879e-15	up	up	3459.5	-0.902058	0.00363918	down		TRUE	up	down
YAL061W	705.5	0.259063	0.450183		3895	0.650154	0.00273025	up	850.5	0.0138466	0.99445		720	0.00070189	0.999362		4200	-0.509394	0.0446189	down	1701	1.84549	1.25584e-20	up		710.5	-0.138217	0.597322			TRUE	up
YAL062W	682.5	-0.0148444	0.980696		2293	-0.0588776	0.872191		10309.5	0.855802	0.005303	up	710	0.253759	0.630729		2273	-0.0988135	0.857087		1435	1.38639	3.14641e-09	up		3257	2.68364	1.20046e-30	up	up	TRUE		up
YAL063C	573	-0.118937	0.638712		1652	-0.511318	5.01205e-05		1328	-0.377217	0.0322912		519.5	0.0196932	0.96749		1417	-0.0127456	0.972579		1221.5	1.36426	2.5587e-28	up		969.5	0.804603	7.74394e-10	up		TRUE		up
YAL063C-A	24	0.684234	0.589012		39	1.2534	0.130357		32.5	-0.585929	0.76569		28.5	-0.0885041	0.971232		57	0.126944	0.938943		19.5	-0.107551	0.901894			26.5	0.519993	0.5522			TRUE
YAL064C-A	37.5	-0.243866	0.820293		77.5	0.134925	0.847152		98.5	0.250368	0.874359		38.5	0.491635	0.676965		78	-0.213876	0.839949		55	0.463769	0.369026			60	0.525104	0.35623			TRUE
YAL064W	26.5	0.622272	0.53802		90	-0.866646	0.131144		24	-0.437576	0.811818		37	0.431221	0.739745		75	0.300402	0.769115		65	2.06839	0.000129076	up	up	23	-0.147513	0.855992			TRUE	up
YAL064W-B	122	0.297162	0.658757		291	-0.327952	0.462102		188	0.224938	0.843362		129.5	0.018521	0.992049		253.5	-0.236811	0.732044		205.5	1.16753	0.000877702	up		130	0.0145052	0.978158			TRUE	up
YAL065C	20.5	0.668054	0.558055		144	-0.661045	0.280225		61.5	0.737595	0.542154		31.5	0.696822	0.563501		97	-0.542027	0.530411		91.5	3.08888	1.2269e-07	up	up	29.5	0.984561	0.162591			TRUE	up
YAL067C	45.5	0.385496	0.680271		177.5	-0.845396	0.092271	down	446.5	-1.05312	0.0895945	down	51	0.179616	0.906698		134.5	0.0599587	0.960883		128	2.24099	1.21176e-06	up	up	291	3.42022	1.48069e-13	up	up	TRUE		up
YAL067W-A	20	0.442214	0.756044		87	0.782977	0.306573		44	0.493041	0.8011		20.5	-0.205589	0.930379		89.5	-0.747818	0.451453		38.5	1.52625	0.02833			24	0.578505	0.502431			TRUE
YAL068C	1	2.46456	0.866601		2	1.25165	0.913543		0.5	-1.62921	0.95919		1	-2.3656	0.916514		1.5	-2.82002	0.865927		0.5	1.22761	0.882295			0.5	0.989388	0.920593			TRUE
YAR002C-A	4161	-0.0335233	0.907695		6485.5	-0.589309	1.15287e-05	down	4430.5	0.0768472	0.859734		3919.5	0.0246557	0.953357		6477.5	0.497946	0.000772984	up	5808.5	0.55309	1.06715e-05			4009.5	-0.511487	0.00011908			FALSE
YAR002W	2287.5	0.0870311	0.778453		1675	0.0263077	0.920008		2135	-0.0827776	0.88665		2160	-0.0781484	0.86132		1821	0.160466	0.569956		1911	-0.749883	1.4924e-06	down		2078	-0.550418	0.000804693			FALSE	down
YAR003W	883.5	0.104222	0.762616		2124.5	-0.788116	9.52159e-06	down	1168	0.20605	0.631123		873	0.0183541	0.977539		1971.5	0.506852	0.0162968	up	1704	1.32832	2.30392e-15	up		898.5	-0.221067	0.275632			FALSE	up
YAR007C	2010	0.407546	0.0912184		3029	-0.100892	0.688536		2823	0.277482	0.4393		2046	-0.155435	0.70292		3057.5	0.0200639	0.967898		2355.5	0.525594	0.00256046			1986	0.0137895	0.956939			FALSE
YAR008W	504.5	0.0815229	0.864781		250.5	0.233719	0.482817		907.5	0.105835	0.897506		520	0.185594	0.73223		278	0.0513472	0.934505		359.5	-1.4153	1.92611e-09	down		629	0.306581	0.228421			FALSE	down
YAR009C	120906	-0.621407	0.0186148	down	142986	-0.826466	0.000238617	down	62210.5	-0.750481	0.00721351	down	106788	0.4654	0.157201		140818	0.720628	0.0040902	up	160658	0.0174959	0.944129			109404	-1.34724	1.29036e-10	down		FALSE		down
YAR010C	19325	-0.604538	0.00724724	down	19165.5	-0.561184	0.00631201		10462	-0.457747	0.116494		16279	0.313521	0.335007		17929	0.278874	0.325993		22525	-0.373718	0.0445367			17201.5	-1.42362	7.50229e-15	down		FALSE		down
YAR014C	2583.5	-0.0107285	0.974856		2208	0.731587	9.59321e-07	up	3187.5	0.0181512	0.981363		2473.5	0.0661728	0.870997		2742.5	-0.0923725	0.752114		2080.5	-1.02374	1.80837e-13	down		2703.5	-0.280009	0.0685781			FALSE	down
YAR015W	3782.5	0.567792	0.0332863		2835	0.552453	0.0190277		6653	0.239687	0.634392		3810.5	-0.373938	0.289129		3726	0.234533	0.503921		2640.5	-0.776081	0.000153618	down		4194	0.425781	0.0568864			FALSE	down
YAR018C	787.5	0.180936	0.679552		425	0.251668	0.443831		1023	0.21555	0.751141		748	-0.196358	0.729282		507	0.163749	0.746436		554.5	-1.28765	7.66321e-08	down		786	-0.253168	0.360515			FALSE	down
YAR019C	580	0.320893	0.26031		1596.5	-0.0179338	0.953024		994	0.114118	0.84965		569	-0.181914	0.671751		1549.5	-0.196235	0.51555		1004	1.26994	1.51843e-12	up		679	0.345693	0.0947139			FALSE	up
YAR020C	22	-0.224653	0.886731		43	0.791974	0.372604		39	-0.117419	0.970194		20.5	0.143413	0.953359		51.5	-0.223209	0.888254		26	-0.0613666	0.94328			29	0.248996	0.785802			FALSE
YAR023C	109	0.0162582	0.984032		375	-0.427934	0.180999		147.5	0.25981	0.762517		115.5	0.218963	0.773795		347.5	0.135105	0.81542		255	1.5963	1.079e-08	up		112.5	-0.308433	0.397443			FALSE	up
YAR027W	1184.5	0.186108	0.517178		4616	0.120795	0.590484		2010	0.180447	0.668127		1075	-0.403886	0.121265		4904.5	0.0155052	0.972849		2624	1.61241	6.81432e-24	up		1371.5	0.191719	0.324091			FALSE	up
YAR028W	761.5	-0.0794233	0.856692		855	0.149608	0.614566		727	0.282903	0.570938		659	-0.193467	0.697965		864.5	-0.145777	0.734514		778.5	-0.297378	0.174093			676	-0.824238	0.000208897	down		FALSE		down
YAR029W	197.5	0.188403	0.698722		235.5	0.671612	0.0208978	up	178.5	0.226274	0.769551		200.5	0.0278248	0.97715		253	-0.489106	0.170633		179.5	-0.384166	0.159175			165.5	-0.724612	0.0115137	down		FALSE		down
YAR031W	496	0.0407625	0.936065		1628	-0.322899	0.222432		597	0.140934	0.84965		523.5	0.302003	0.496389		1446.5	-0.131714	0.769414		1102	1.51517	1.20545e-12	up		506	-0.310411	0.225772			FALSE	up
YAR033W	389.5	-0.210559	0.622362		420	0.3558	0.23302		351	-0.290005	0.625311		412.5	0.471318	0.226096		509	0.0852138	0.882693		381.5	-0.58041	0.016055			386.5	-0.672194	0.00803156	down		FALSE		down
YAR035C-A	3.5	-0.361596	0.886731		494.5	1.16768	0.000900479	up	256	0.0702976	0.963236		6.5	1.80434	0.327435		728.5	0.130097	0.861114		141	5.90627	1.33267e-13	up	up	108.5	5.43609	4.3057e-11	up	up	TRUE		up
YAR035W	606.5	0.647684	0.273956		112874	0.795538	0.0783028	up	62550	0.539645	0.527488		652.5	-0.199139	0.855947		165372	0.28798	0.702875		36102.5	6.97057	6.74605e-78	up	up	21317.5	6.05379	4.24133e-58	up	up	TRUE		up
YAR042W	2059	-0.272141	0.259812		3163	0.520699	0.00305075		3068.5	-0.0290899	0.967231		1790	0.0333812	0.949971		3107	-0.730786	4.48461e-05	down	2330	-0.177429	0.289072			2489.5	-0.138912	0.47053			TRUE
YAR050W	291	0.449184	0.290462		541	0.121539	0.756459		639.5	-0.910803	0.0116593	down	335	0.106334	0.898806		528	-0.345537	0.429839		367	0.658682	0.0174344	up		499.5	1.18056	2.41992e-05	up		TRUE		up
YAR064W	74	-0.507731	0.711076		61	-0.0626519	0.960656		44	0.0286671	0.996553		61	0.0504586	0.987619		81.5	0.722123	0.578984		71	-1.00774	0.179996			62.5	-1.57865	0.0494179	down		TRUE		down
YAR068W	268	0.453056	0.215337		315.5	0.483004	0.0993738		1111	-0.506893	0.166068		264	-0.378621	0.415458		350	-0.190399	0.684255		233	-0.191232	0.478507			678.5	2.00009	2.37647e-17	up	up	TRUE		up
YAR071W	93	-0.010924	0.994112		197.5	-0.712378	0.119465		172.5	-0.157665	0.918979		115	0.605041	0.424354		201.5	0.668366	0.233955		163	1.05679	0.00741219	up		124	0.369276	0.438695			TRUE	up
YBL001C	25800.5	0.326356	0.569819		10162.5	1.48043	2.33273e-05	up	20503.5	0.479576	0.506358		35257	0.701651	0.180302		19632	0.719798	0.106537		14195.5	-2.5423	1.93129e-15	down	down	19503	-0.934713	0.00713654	down		FALSE		down
YBL002W	2285	-0.285542	0.590226		3153	0.734062	0.0344864	up	3371.5	-0.356227	0.629018		1963	0.0112519	0.996602		3794.5	-0.207978	0.734666		2377.5	-0.48065	0.120316			3045	0.117042	0.763089			FALSE
YBL003C	14664.5	0.390663	0.355446		7526	1.15671	6.01306e-05	up	13366.5	0.587715	0.200662		20813.5	0.72628	0.0614448	up	14548	0.88035	0.00750307	up	8630.5	-1.88352	7.56234e-13	down		11161.5	-0.86505	0.00215434	down		FALSE		down
YBL004W	3408.5	0.0247118	0.955899		524.5	1.21233	1.36628e-07	up	3050.5	-0.235028	0.630946		3406	0.0668855	0.916514		615.5	-0.568708	0.0393927	down	1834	-3.82039	9.3475e-76	down	down	3114.5	-0.594869	0.00443936	down		FALSE		down
YBL005W	1683	-0.479643	0.00350084		2185.5	-0.787951	1.19142e-08	down	1281.5	-0.51823	0.005303		1654.5	0.583069	0.00031087	up	2007.5	0.494568	0.00192479	up	2314	0.180621	0.19012			1676.5	-0.868634	2.55783e-10	down		FALSE		down
YBL006C	1826.5	-0.381326	0.127364		2908.5	-0.538006	0.00610874		1874	-0.049544	0.954817		1612.5	0.137199	0.751104		2553.5	0.127145	0.71853		2664.5	0.347875	0.0517628			1874	-0.68866	0.000184163	down		FALSE		down
YBL008W-A	17.5	-0.187647	0.93436		13.5	-0.842368	0.56066		19	-0.239131	0.958826		30	1.55542	0.37996		18.5	1.48176	0.358532		18	-0.344643	0.758161			18	-0.423191	0.742412			FALSE
YBL009W	1636	0.106592	0.795845		554.5	0.769741	0.00146795	up	2065.5	0.0972518	0.899546		1658.5	0.0620751	0.926548		641	-0.295007	0.399573		985.5	-2.29385	6.46958e-28	down	down	1658	-0.237469	0.31864			FALSE	down
YBL010C	561	0.217116	0.325134		783	-0.242827	0.133618		909	-0.0306256	0.95919		621	0.213024	0.411249		795.5	0.19036	0.368978		660	0.341613	0.014389			666.5	0.25468	0.0960356			FALSE
YBL013W	171.5	0.490202	0.429417		226.5	0.165449	0.765595		315	-0.0885927	0.958402		166	-0.530014	0.479613		231	-0.3122	0.662931		168.5	0.159714	0.703461			213	0.551954	0.195403			FALSE
YBL014C	1395	0.0199473	0.941297		536.5	0.39922	0.0112252		1570	0.0408535	0.933442		1303	-0.0612095	0.852812		553	-0.382683	0.0304566	down	919	-1.96223	1.93776e-53	down		1375	-0.404411	0.000993333			FALSE	down
YBL015W	1760	-0.000963133	0.999546		68066.5	0.581549	0.0427063		61107	-0.110797	0.906873		1648.5	-0.0129233	0.992049		89914	0.160001	0.755798		25344	4.5513	5.32045e-80	up	up	28592.5	4.57127	9.75082e-80	up	up	FALSE		up
YBL016W	2753	0.0790549	0.81164		3498.5	0.497062	0.00592261		3802	-0.212537	0.570938		2644.5	-0.0296036	0.956191		3996	-0.188308	0.489978		2692	-0.289702	0.0810009			3158.5	0.0306969	0.886321			FALSE
YBL017C	2844.5	-0.160311	0.63725		5488.5	-0.00181352	0.995197		3662.5	-0.206573	0.663635		2651.5	0.103051	0.84284		5335	-0.187555	0.569956		4093.5	0.53131	0.00435566			3238	-0.130538	0.571264			FALSE
YBL018C	478.5	-1.16765	0.227362		80	0.158798	0.883717		397.5	-0.642255	0.720768		381.5	0.768251	0.568213		71.5	-0.534609	0.697877		364	-3.53887	8.79934e-08	down	down	547	-0.99548	0.175267			FALSE	down
YBL019W	739.5	-0.40853	0.12785		861	-0.52162	0.0146575		1064	-0.413179	0.190108		720.5	0.405957	0.184982		823	0.353978	0.195304		900.5	-0.109688	0.587549			967	-0.0222558	0.933064			FALSE
YBL020W	1411	-0.277937	0.171386		1365	-0.0182993	0.939554		2153.5	-0.569617	0.001153		1352.5	0.298812	0.190395		1417.5	0.0346194	0.923358		1421	-0.541704	0.000112692			1948	0.248423	0.104722			FALSE
YBL021C	402.5	-0.397703	0.191742		554.5	-0.365311	0.138295		1143	-0.338847	0.37329		358	0.184541	0.711859		502.5	0.0072289	0.990656		523.5	0.0555287	0.8092			793.5	0.893593	1.2886e-05	up		FALSE		up
YBL022C	3895.5	0.407295	0.0212106		5223.5	0.229786	0.175333		6795.5	0.0882611	0.842328		3783.5	-0.322207	0.132601		5213	-0.353843	0.0477197	down	3923.5	0.150625	0.298935			4538	0.409633	0.00490984			FALSE
YBL023C	1194	-0.163756	0.494375		1280	-0.38957	0.0151426		1657	0.187134	0.558085		1059	-0.00579599	0.995568		1274.5	0.293623	0.133478		1328	-0.124122	0.405189			1305.5	-0.281418	0.0691966			FALSE
YBL024W	4476	-0.225872	0.535392		868	1.08348	5.20719e-06	up	3608.5	0.0415939	0.963459		4175.5	0.193414	0.695191		1069	-0.303287	0.39626		2689.5	-3.51692	7.66273e-61	down	down	3992	-0.982648	6.8387e-06	down		FALSE		down
YBL025W	259	-0.168874	0.733171		274	0.130507	0.728211		342	-0.0493767	0.963459		246	0.164004	0.805552		317	0.248856	0.579755		260	-0.45141	0.0856518			286.5	-0.262175	0.379104			FALSE
YBL026W	946	-0.0901352	0.877239		1123.5	0.137087	0.739727		1252	-0.176491	0.84879		958.5	0.173579	0.811229		1246	0.181132	0.754691		983.5	-0.22383	0.452249			1072.5	-0.0853735	0.818482			FALSE
YBL027W	47547	-0.621636	0.0789599	down	5832.5	0.798867	0.00611065	up	29716	-0.210839	0.782489		41792	0.450264	0.323908		5953	-0.787275	0.0155447	down	31186.5	-4.17508	1.37833e-62	down	down	43235.5	-1.42903	5.13387e-08	down		FALSE		down
YBL028C	1282	-0.18422	0.942529		21.5	6.92095	0.000792042		660.5	-0.305827	0.954817		1345.5	0.327066	0.929431		28.5	-2.01583	0.274136		674.5	-12.2055	2.66297e-11	down	down	1006	-1.49221	0.238147			FALSE	down
YBL029C-A	672.5	-0.0653296	0.950473		3112	0.00823459	0.991338		1037	-0.356546	0.789395		619.5	-0.0846468	0.955156		3354	0.0598452	0.962362		1758	1.73639	7.9229e-05	up		890	0.202961	0.721762			FALSE	up
YBL029W	1886.5	-0.144289	0.590226		982.5	0.944152	1.60286e-08	up	2143.5	-0.264693	0.38047		1796.5	0.139847	0.691905		1076.5	-0.632438	0.000642911	down	1318.5	-1.93178	7.12343e-36	down		2058	-0.276116	0.0987762			FALSE	down
YBL030C	17874.5	0.109986	0.815673		15080.5	0.0614667	0.863833		54058	-0.369457	0.440664		17305.5	-0.0332965	0.966072		16388	0.0805449	0.88678		15447.5	-0.610595	0.00866844	down		35570.5	1.22453	1.92905e-07	up		FALSE	down	up
YBL031W	536.5	-0.246727	0.455893		238	0.673255	0.00934196	up	569	-0.179039	0.758314		474.5	0.0346998	0.960274		284.5	-0.130288	0.784227		382	-2.03844	3.24287e-21	down	down	568.5	-0.467406	0.0305424			FALSE	down
YBL032W	4140.5	-0.18906	0.465157		3173	0.172326	0.411069		4402.5	0.103804	0.840831		3750.5	0.0885176	0.836988		3483	0.00089966	0.997236		3629.5	-0.936095	1.40637e-09	down		4117.5	-0.615617	0.000158026	down		FALSE		down
YBL033C	1657.5	-0.147116	0.831656		9725	-0.523671	0.200873		5624	0.120364	0.930092		1513	0.0471343	0.966072		9750.5	0.405054	0.460192		6224.5	2.3635	1.9773e-13	up	up	3197	1.03904	0.00275784	up		FALSE		up
YBL035C	1066	0.0533318	0.873311		639.5	0.0541432	0.832885		1333	0.0949115	0.859734		1090.5	0.18541	0.572414		690.5	0.0558417	0.889383		830	-1.07038	3.7269e-11	down		1103	-0.239905	0.18279			FALSE	down
YBL036C	1158.5	-0.091181	0.749111		662.5	-0.0557912	0.81183		1318.5	-0.000147427	0.999728		1069.5	0.0494345	0.917153		749.5	0.313069	0.144393		930.5	-1.17251	1.79138e-15	down		1192.5	-0.393665	0.0111578			FALSE	down
YBL037W	974.5	-0.147866	0.636328		2300	-0.308443	0.118043		1872	-0.240778	0.508044		888.5	0.0679356	0.897844		2302	0.193036	0.485799		1723	1.00115	9.68333e-10	up		1412	0.457397	0.0105634			FALSE	up
YBL038W	854.5	0.261182	0.397454		1257.5	0.159213	0.540286		2432	-0.0586574	0.942067		891	-0.0259281	0.969586		1307.5	-0.150764	0.680748		947	0.217073	0.279864			1484	1.07299	2.43319e-08	up		FALSE		up
YBL039C	9430	-0.205546	0.361503		295.5	1.11159	7.11194e-08	up	5867	-0.191524	0.56598		8729	0.157498	0.60226		275.5	-1.60812	2.11062e-13	down	5218.5	-6.17992	3.28293e-267	down	down	7867.5	-1.2329	5.1854e-18	down		FALSE		down
YBL039W-B	347	-0.0454849	0.948403		1190	-0.0413973	0.931585		575	0.149668	0.891009		268	-0.508709	0.361894		1147.5	-0.0903031	0.897197		742	1.45113	5.28661e-07	up		430	0.153589	0.684033			FALSE	up
YBL040C	1583	-0.0895306	0.856274		4534	-0.572183	0.0339532		1966	0.13296	0.872971		1465.5	-0.0338661	0.966072		4176.5	0.357058	0.324793		3400.5	1.37376	2.5581e-09	up		1651	-0.353072	0.186292			FALSE	up
YBL041W	3997	0.164396	0.658757		5239.5	-0.0599808	0.845582		4638.5	0.213692	0.683079		3650.5	-0.270926	0.498881		5145.5	-0.0865495	0.854228		4422.5	0.127745	0.556846			3820.5	-0.356076	0.111708			FALSE
YBL042C	4383	-0.234533	0.532556		888.5	1.42569	2.6687e-09	up	3444.5	-0.478341	0.204692		3789	-0.0368528	0.961415		1070	-0.629955	0.0304012	down	2601	-3.72288	1.93566e-63	down	down	4166.5	-0.735159	0.00135582	down		FALSE		down
YBL043W	392.5	2.41536	0.00184622	up	2291.5	0.908424	0.261192		14612	-0.330799	0.889251		417.5	-1.79999	0.0523595	down	3268.5	0.267544	0.858417		796.5	3.25178	3.83885e-07	up	up	7204.5	6.3697	3.11727e-23	up	up	FALSE		up
YBL044W	16.5	1.95519	0.280097		26.5	-0.808503	0.593875		13	2.08457	0.435376		17	-1.6701	0.459282		13.5	-1.74943	0.37151		19.5	1.9562	0.107374			5.5	-1.07428	0.522342			FALSE
YBL045C	7537.5	0.244134	0.179774		17297	0.0245429	0.903182		35477	-0.242922	0.285808		7481.5	-0.13333	0.625253		18070	0.0108977	0.976009		11446.5	0.932357	2.75733e-14	up		20470.5	1.90036	1.28658e-54	up		FALSE		up
YBL046W	1017	0.0233266	0.955899		1700	0.245929	0.287081		1768.5	0.231277	0.590168		948.5	-0.100758	0.84749		1752.5	-0.288017	0.297556		1225	0.225079	0.23962			1193	0.0456672	0.853517			FALSE
YBL047C	4881.5	0.0384268	0.914062		10566.5	-0.262709	0.173255		7059.5	0.0718534	0.904975		4480.5	-0.151032	0.674379		10047.5	-0.00738091	0.985919		7817.5	0.898686	5.3614e-09	up		5425	-0.0444837	0.832879			FALSE	up
YBL049W	555.5	0.205624	0.464412		2207	0.750323	2.82182e-06	up	1393	0.101805	0.842328		552.5	-0.106138	0.811229		2152	-0.957217	4.73848e-09	down	1012	1.25271	3.81159e-15	up		838.5	0.776022	4.5459e-06	up		FALSE		up
YBL050W	1962	-0.0028996	0.996337		5097.5	-0.355891	0.0202728		2522	0.176953	0.586931		1904.5	0.0652118	0.871212		5021	0.18738	0.385362		3669.5	1.18609	4.46621e-19	up		2036.5	-0.261313	0.0885493			FALSE	up
YBL051C	2263	0.145775	0.540177		2444.5	0.41049	0.00815955		2881.5	0.230061	0.410904		2007	-0.383389	0.0546401	down	2508.5	-0.429549	0.0121759	down	2055	-0.418505	0.00263659			2227	-0.289203	0.0554271			FALSE
YBL052C	1158.5	-0.103134	0.813643		697	0.188019	0.534001		1317	-0.0526964	0.957868		1103.5	0.12512	0.828504		718	-0.126673	0.790592		915.5	-1.20965	1.48506e-08	down		1197.5	-0.369349	0.118974			FALSE	down
YBL054W	3174.5	-0.317496	0.291732		329	2.46764	2.14984e-21	up	3975	-0.400014	0.252199		2882.5	0.199777	0.645814		382.5	-1.427	9.0823e-09	down	1832	-5.59429	9.21112e-118	down	down	3803.5	-0.182453	0.436354			FALSE	down
YBL055C	1337	0.0258874	0.942637		899.5	0.568971	0.00148644		1445.5	0.310689	0.274539		1249	-0.0447583	0.930331		981.5	-0.353903	0.106166		1009	-1.24103	3.63665e-15	down		1239	-0.582083	0.000383711			FALSE	down
YBL056W	3106	0.00301922	0.995997		5893	-0.190295	0.278082		4493	0.156573	0.658193		2957.5	0.00839897	0.990121		5808	0.040538	0.905645		4481	0.667877	1.06598e-06	up		3372	-0.136078	0.411746			FALSE	up
YBL057C	1716.5	-0.273366	0.281083		1164.5	0.395974	0.0469451		1766.5	0.00602535	0.996553		1570.5	0.201754	0.554544		1256.5	-0.273642	0.291907		1414.5	-1.29213	5.4994e-15	down		1726.5	-0.663496	0.000123677	down		FALSE		down
YBL058W	4217	0.252117	0.254055		7148.5	0.131135	0.509742		5888	0.147899	0.708747		4153	-0.167741	0.585158		7346.5	-0.187138	0.438252		5120	0.440783	0.00273945			4399.5	-0.0292377	0.881958			FALSE
YBL059C-A	323.5	-0.132832	0.82989		553	-0.414677	0.252483		1061	-0.367302	0.571696		320	0.186834	0.807424		507	0.120693	0.858648		468	0.538716	0.0690498			698.5	1.22367	3.63977e-05	up		FALSE		up
YBL059W	408.5	0.150497	0.78694		773	0.474349	0.154056		1254	-0.556201	0.236257		395.5	-0.0805735	0.930331		844.5	-0.249365	0.619447		492	0.321966	0.268023			881.5	1.40878	4.84423e-07	up		FALSE		up
YBL060W	590	0.22563	0.595691		949.5	0.297962	0.32211		951.5	0.116613	0.895255		592	-0.0788674	0.919796		1113	0.142945	0.770807		668.5	0.304075	0.219197			673	0.200238	0.486888			FALSE
YBL061C	2049	0.076808	0.840204		4492.5	0.086722	0.74597		2845.5	0.483403	0.0878305		1932.5	-0.141395	0.751104		5003.5	0.16399	0.62605		3029.5	0.758292	2.81062e-05	up		2001.5	-0.371229	0.0663957			FALSE	up
YBL063W	499	-0.185924	0.678832		699	-0.250427	0.422342		803.5	0.00425778	0.997499		505	0.371828	0.410142		632.5	-0.13206	0.799325		632	0.224791	0.369842			615	0.0717516	0.821267			FALSE
YBL064C	1542.5	1.5855	3.95187e-09	up	24151.5	0.219709	0.514958		9980.5	0.0693213	0.954817		1720	-0.990651	0.00137647	down	27152.5	0.00925164	0.990562		10671	4.39574	5.16103e-73	up	up	4727	3.06972	2.61795e-35	up	up	FALSE		up
YBL066C	882.5	0.00564707	0.990156		2178	0.378581	0.0217585		3710.5	-0.241663	0.392295		799	-0.156305	0.653473		2254	-0.347248	0.0678778	down	1321	0.738396	5.97348e-07	up		2198.5	1.62872	5.12447e-29	up		FALSE		up
YBL067C	1443.5	-0.118221	0.633751		1370	0.566297	0.000138795		2204.5	-0.329299	0.119559		1395	0.169136	0.542909		1494.5	-0.356367	0.0446189	down	1268.5	-0.826881	1.21799e-09	down		1852	0.169124	0.273246			FALSE	down
YBL068W	1985.5	-0.494047	0.00293871		757	1.27266	8.8561e-16	up	2482.5	-0.301336	0.195997		1835	0.454414	0.0130523	up	939	-0.441686	0.0174654	down	1384.5	-2.78256	1.55205e-79	down	down	2394	-0.288619	0.0526216			FALSE	down
YBL069W	1465	-0.31446	0.229081		638	0.725567	0.000444059	up	1135	0.393331	0.204692		1384	0.317293	0.304206		779.5	-0.145366	0.688058		1050	-2.16059	3.98508e-33	down	down	1251.5	-1.33175	1.31054e-13	down		FALSE		down
YBL071W-A	649.5	-0.227513	0.569819		141.5	1.70657	7.22756e-08	up	836	-0.0430172	0.965144		627	0.365541	0.378953		183.5	-0.537702	0.151203		390.5	-3.7679	2.1538e-40	down	down	724.5	-0.26125	0.319899			FALSE	down
YBL072C	71145	-0.586735	0.0144478	down	9127.5	0.810494	8.48104e-05	up	54599	0.0161315	0.98981		63401	0.461194	0.110813		9822	-0.553923	0.0227805	down	46300.5	-4.09097	6.61832e-109	down	down	66808	-1.2337	1.37711e-10	down		FALSE		down
YBL074C	264.5	0.585879	0.0928769	up	512	0.163458	0.619322		287.5	0.251118	0.708747		245	-0.667564	0.0743985	down	545	-0.0589815	0.919637		331.5	0.846471	0.000596911	up		226.5	-0.205904	0.510333			FALSE	up
YBL075C	1824	2.47927	1.91958e-06	up	7570.5	2.50121	4.45737e-07	up	2242.5	1.47596	0.031535	up	1846.5	-2.25388	4.25509e-05	down	7486	-2.65322	2.44864e-07	down	1395	1.62463	0.000631428	up		795	0.505264	0.367116			FALSE	up
YBL076C	14368	-0.194955	0.458661		3779.5	0.533049	0.00331054		10413	-0.00212968	0.997826		13400.5	0.17231	0.617427		4497	-0.0557557	0.888254		9176.5	-2.67585	1.46176e-65	down	down	12263	-1.10746	6.68259e-12	down		FALSE		down
YBL078C	301	1.19157	0.00157654	up	5443.5	-0.218271	0.593324		1273	0.409427	0.545117		310.5	-1.01477	0.0166072	down	5188	0.04383	0.957529		2883.5	4.59194	4.9342e-53	up	up	547	1.9109	1.6728e-09	up		FALSE		up
YBL079W	2708.5	-0.00145158	0.999546		1825	0.335994	0.0338368		3302.5	0.0966323	0.811818		2595	0.0232484	0.959519		1987	-0.156176	0.502545		2118	-1.11548	4.03381e-17	down		2760	-0.313039	0.0298375			FALSE	down
YBL080C	416.5	0.169587	0.673983		905	-0.178868	0.519305		1201	-0.114484	0.867613		414.5	-0.0608829	0.931285		893	0.051211	0.921762		643.5	0.936603	6.94745e-06	up		745	1.10602	2.39334e-07	up		FALSE		up
YBL081W	1724	-0.0600947	0.91227		1029	0.268201	0.4059		2010.5	0.141789	0.861674		1530.5	-0.093554	0.898589		1127.5	-0.0835337	0.888237		1337.5	-1.29661	5.07335e-08	down		1730.5	-0.509586	0.050992			FALSE	down
YBL082C	2392	-0.232184	0.363141		2634	-0.0442357	0.858298		2970	0.0889765	0.876553		2327.5	0.319022	0.232545		2812	0.121111	0.704523		2549.5	-0.331259	0.0433318			2553	-0.458385	0.0073496			FALSE
YBL084C	751	0.0316946	0.940581		1710	0.122387	0.622682		1344.5	0.131204	0.809919		735.5	0.110277	0.821079		1753	-0.167006	0.600697		1134.5	0.76051	2.06581e-05	up		939	0.228496	0.274246			FALSE	up
YBL085W	2163	-0.25538	0.111677		2727	-0.280844	0.0307379		2583	-0.00909403	0.99004		1989.5	0.15028	0.515068		2582	0.030176	0.915174		2595	-0.0261763	0.840596			2317.5	-0.440986	0.000198443			FALSE
YBL086C	709.5	0.204153	0.612661		2075.5	0.135136	0.665559		947.5	0.272003	0.618531		738	0.0160587	0.987619		1994.5	-0.376911	0.243682		1238	1.17874	6.75534e-08	up		699.5	-0.183492	0.504064			FALSE	up
YBL087C	14845	-0.693691	0.177592		1442.5	0.122459	0.822909		12117.5	-0.386125	0.673316		16237	0.993707	0.0517758	up	1586.5	0.0251788	0.981122		10025	-4.10675	3.47714e-32	down	down	15326	-1.03172	0.00632441	down		FALSE		down
YBL088C	722.5	-0.0386652	0.905326		998.5	-0.494881	0.00100445		1142	-0.111151	0.781731		759.5	0.310686	0.169978		908.5	0.14635	0.549581		916.5	0.330224	0.0191121			892.5	0.166744	0.302599			FALSE
YBL089W	579.5	-0.527171	0.00394218		1002	-0.694634	1.84434e-06	down	822	-0.199222	0.536266		563	0.595636	0.00131309	up	924	0.386571	0.0306183	up	932.5	0.51587	0.000221975			738	-0.163781	0.328189			FALSE
YBL090W	796.5	-0.0981464	0.831656		1500.5	0.0100053	0.979082		2073.5	-0.031129	0.976917		727.5	-0.0814092	0.907192		1455	-0.130162	0.776657		1114.5	0.474214	0.0317782			1326.5	0.713257	0.00172607	up		FALSE		up
YBL091C	4605	-0.050799	0.874801		5392.5	-0.172609	0.394922		5645.5	0.143958	0.742133		4406.5	0.0955508	0.811229		5523.5	0.117642	0.699263		5032	-0.0711622	0.672601			4724	-0.362539	0.0290322			FALSE
YBL091C-A	596.5	-0.0733402	0.878749		918	-0.75724	0.00227062	down	511	-0.254211	0.67176		555.5	-0.0368762	0.963501		745.5	0.129196	0.793862		858	0.556806	0.0145419			553.5	-0.690768	0.00477099	down		FALSE		down
YBL092W	52599.5	-0.616437	0.22539		5945.5	0.588009	0.167279		37578	-0.190462	0.876553		46843.5	0.50857	0.435919		5764.5	-0.769938	0.0998077	down	34729	-4.14341	2.34969e-35	down	down	50065	-1.23651	0.00057481	down		FALSE		down
YBL093C	1134.5	0.120548	0.786979		1671.5	0.0727601	0.829539		1145.5	0.0927482	0.918829		1159	0.0955152	0.884437		1759	-0.0515466	0.928615		1318.5	0.183058	0.441617			1053	-0.514929	0.0349758			FALSE
YBL095W	721	-0.468972	0.0282157		1965.5	-0.429616	0.0126901		1510	0.0623449	0.920667		677	0.429326	0.0792801	up	1978.5	0.359932	0.0747967	up	1479	1.06206	4.17402e-12	up		1081	0.287012	0.102469			FALSE	up
YBL097W	262.5	0.215445	0.733975		187	0.866455	0.0281881	up	413.5	0.491072	0.47841		270	0.0822285	0.936574		215.5	-0.424597	0.447954		184.5	-1.24427	0.000271022	down		268	-0.131464	0.755872			FALSE	down
YBL098W	877.5	-0.327536	0.207283		412	0.29837	0.219361		1718	-0.67602	0.00208712	down	826.5	0.375451	0.189505		453	-0.0589411	0.899734		669.5	-1.73112	1.87122e-21	down		1449	0.645152	0.000313449	up		TRUE	down	up
YBL099W	18449.5	0.144632	0.724915		24991	-0.108574	0.730993		81362	-0.324334	0.484382		17903.5	-0.0769541	0.909145		28243	0.305025	0.372436		20806	0.187326	0.409658			48368.5	1.77056	1.11338e-16	up		TRUE		up
YBL100W-C	6	-0.0816316	0.979353		23.5	-1.5733	0.2469		2.5	-4.06431	0.219093		3.5	-2.51772	0.485928		26	1.77282	0.273002		20	2.0857	0.0766703			5.5	-0.691698	0.674931			TRUE
YBL101C	765	0.135555	0.582647		4267	0.0547722	0.76065		1856	0.382489	0.0433233		724	-0.165766	0.567331		4816	0.207382	0.248962		2309	2.148	2.99063e-64	up	up	1055	0.523725	0.000203969			TRUE	up
YBL102W	1778.5	-0.0205034	0.952699		2944.5	0.0588543	0.790207		2604	-0.366202	0.121611		1704	0.0168284	0.975917		3232	0.121232	0.670005		2239.5	0.29212	0.0552993			2222	0.162824	0.351212			TRUE
YBL103C	1013	0.0906246	0.758716		1598.5	0.0697581	0.74597		1686	0.238194	0.431274		927.5	-0.214205	0.467856		1719	0.0517426	0.885387		1221.5	0.315616	0.0374708			1155.5	0.0836617	0.657995			TRUE
YBL104C	946.5	-0.46265	0.0278015		770	-0.277485	0.174344		1367	-0.174307	0.666484		842	0.363605	0.159927		772	0.184117	0.51819		956.5	-0.706114	1.09694e-05	down		1195.5	-0.123465	0.525142			TRUE	down
YBL105C	1764	-0.400546	0.0409262		2843	-0.148167	0.443318		2575.5	-0.0218358	0.976031		1545.5	0.179496	0.55749		2704	-0.0852095	0.785994		2406	0.214239	0.156474			2138.5	-0.197316	0.238919			TRUE
YBL106C	1031.5	-0.511889	0.0199656		1280.5	0.263913	0.214215		1232.5	-0.602936	0.00919501	down	778	-0.049405	0.93069		1397	-0.108404	0.76032		1152.5	-0.431538	0.0121367			1287.5	-0.231566	0.229715			TRUE
YBL107C	818	-0.143796	0.675347		1278.5	-0.646772	0.00104837	down	1434.5	-0.57023	0.0261353		745.5	-0.00627329	0.996923		1134	0.26836	0.344733		1169	0.498593	0.00625801			1204	0.439656	0.024063			TRUE
YBL108C-A	31.5	-2.07587	0.0826922		185	-2.81892	0.000541999	down	62	-1.44122	0.32209		26.5	1.82113	0.20123		112	2.13144	0.0255402	up	185.5	2.45084	0.00107441	up	up	65.5	0.463518	0.628505			TRUE	up
YBL111C	2	1.46087	0.897367		57	8.40492	0.188662		0	-0.271044	0.995123		24.5	3.7368	0.757852		144	0.0605758	0.996154		0.5	-2.08625	0.721805			0.5	-2.15974	0.751952			TRUE
YBR001C	739.5	0.452992	0.0452248		4841.5	-0.302858	0.100849		2029	-0.103007	0.842328		826	0.0325198	0.95254		4802	0.1309	0.654672		2803.5	2.72818	1.13379e-66	up	up	1249	1.19553	8.10888e-13	up		FALSE		up
YBR002C	1686	-0.407995	0.2576		1875.5	-0.540835	0.0545479		1215	-0.132852	0.878812		1491.5	0.180391	0.758311		1846.5	0.395302	0.278329		2001.5	-0.217343	0.390418			1530	-1.21672	8.07852e-07	down		FALSE		down
YBR003W	1439.5	0.00449098	0.993577		4400.5	-0.518605	0.00223591		3034.5	-0.182127	0.637768		1417	0.104038	0.800321		4138.5	0.265831	0.246795		3155	1.47944	2.56195e-22	up		2173.5	0.59038	0.000326122	up		FALSE		up
YBR004C	681.5	0.316612	0.42414		790.5	0.568981	0.044454		784	0.131548	0.881064		713.5	-0.0853742	0.912058		967.5	0.0642341	0.915147		598	-0.325493	0.202268			633	-0.256685	0.373209			FALSE
YBR005W	1231.5	0.269452	0.474563		2835.5	0.548186	0.0334106		2705	0.0686641	0.946671		1192	-0.285141	0.537706		3641.5	0.157707	0.725542		1628	0.59172	0.00930098	up		1730	0.605816	0.0117605	up		FALSE		up
YBR006W	648.5	1.14721	2.15002e-10	up	2952.5	0.674497	2.67311e-05	up	1601.5	0.553244	0.00888787		711	-0.603029	0.00447108	down	3189.5	-0.490313	0.00779544	down	1256.5	2.11723	3.50613e-39	up	up	766.5	1.11341	8.26077e-11	up		FALSE		up
YBR007C	944.5	0.454652	0.0197402		1195	-0.207908	0.271594		1061.5	0.0994688	0.842014		1007	-0.0565855	0.903803		1251.5	0.255215	0.250159		1009	0.348692	0.0235367			850.5	-0.190757	0.283282			FALSE
YBR008C	844.5	-0.319183	0.21398		891.5	0.0784299	0.760767		822	-0.0548613	0.944857		757.5	0.209344	0.559606		951	-0.00828233	0.985683		880	-0.461694	0.008265			846.5	-0.684974	0.000156637	down		FALSE		down
YBR009C	16682	0.919618	0.000327416	up	4166	1.55924	1.02226e-11	up	17735	0.954464	0.000653261	up	25793	0.556902	0.0925151	up	8988	0.945585	0.000213085	up	6860	-2.91254	3.27563e-41	down	down	11033	-0.586844	0.0130443	down		FALSE		down
YBR010W	28661	0.53317	0.111696		11086	1.18514	3.14056e-06	up	33184.5	0.694899	0.0528848	up	40275	0.61515	0.0823407	up	20696.5	0.782811	0.00787827	up	14998	-2.23398	1.13339e-21	down	down	22953	-0.467367	0.076045			FALSE	down
YBR011C	16941	-0.375498	0.223926		12351	-0.757271	0.000985078	down	15119.5	-0.124515	0.86096		15367	0.294371	0.466251		11930	0.557107	0.0393927	up	17073.5	-0.612714	0.00350011	down		16646.5	-0.823133	0.00014791	down		FALSE		down
YBR013C	1325.5	-0.846407	0.00137054	down	1489	-0.631513	0.012139	down	836	-0.860492	0.00468043	down	1266	0.775255	0.00698313	up	1517.5	0.659227	0.0182797	up	1705.5	-0.301951	0.18691			1331.5	-1.2014	1.2493e-07	down		FALSE		down
YBR014C	892.5	0.267554	0.319068		1894.5	-0.738857	2.55633e-05	down	1739	-0.15041	0.754795		1042.5	0.304062	0.308587		1641	0.303105	0.211856		1529	1.20464	2.73241e-13	up		1196.5	0.611027	0.00057976	up		FALSE		up
YBR015C	7411.5	-0.270034	0.115839		8388.5	0.189231	0.217153		8838.5	0.0298697	0.958057		6613.5	0.150759	0.546755		9227	0.0212665	0.949685		7740	-0.411751	0.000751087			8009	-0.40922	0.00140373			FALSE
YBR016W	1083.5	-0.179623	0.771915		6614	0.0206376	0.970672		3361	-0.131293	0.914818		1170	0.477886	0.415458		7507.5	0.220106	0.723256		3640	2.09687	5.19483e-12	up	up	2152.5	1.00913	0.00203232	up		FALSE		up
YBR017C	3850.5	0.141846	0.661669		2970.5	0.464736	0.0224502		4090	0.119364	0.835195		3683.5	-0.099084	0.837462		3552.5	-0.0371181	0.935214		3003.5	-0.937213	7.93156e-08	down		3561	-0.468655	0.0127908			FALSE	down
YBR018C	50	1.81161	0.0062585	up	240	0.328	0.581805		96	0.629566	0.551603		63.5	-0.503639	0.63379		270.5	-0.0359248	0.976009		109	2.82835	4.02592e-08	up	up	45.5	1.2837	0.0285094			FALSE	up
YBR019C	184	0.451543	0.256242		727	-0.492501	0.0632533		447	0.105974	0.906872		224	0.30388	0.558549		695.5	0.307542	0.401989		476.5	2.09707	5.37827e-18	up	up	262.5	0.924969	0.000522896	up		FALSE		up
YBR020W	283	0.247233	0.547368		410	-0.200042	0.519477		334.5	0.0958094	0.918829		325	0.24171	0.634339		404.5	0.0214764	0.973851		334	0.376258	0.117455			271.5	-0.230423	0.416711			FALSE
YBR021W	1327	-0.0230468	0.961627		627.5	0.489443	0.0603551		2644.5	0.106083	0.891009		1252.5	0.014678	0.987619		683	-0.289162	0.422907		917	-1.70459	1.23426e-15	down		1785	0.426541	0.0634723			FALSE	down
YBR022W	548.5	-0.113706	0.795845		431.5	-0.288267	0.317304		939	-0.538667	0.103056		504.5	0.0467992	0.947931		429	0.226134	0.573003		515.5	-0.614882	0.00551034	down		798	0.471198	0.0422959			FALSE	down
YBR023C	3691	0.372003	0.120321		2761	0.357365	0.0807405		4962.5	0.387301	0.17566		3410.5	-0.454834	0.0685048	down	3171	-0.0118284	0.981122		2760.5	-0.776341	4.89929e-06	down		3473	-0.16693	0.410245			FALSE	down
YBR024W	445	0.48492	0.0268024		1433	-0.284491	0.105206		1162.5	0.0648533	0.9103		459.5	-0.25604	0.415458		1342	0.00756438	0.984848		927.5	1.72951	1.39996e-28	up		683.5	1.02626	5.10678e-10	up		FALSE		up
YBR025C	14385	-0.184395	0.65979		4296.5	0.510677	0.0583241		11398.5	0.115556	0.891009		13386.5	0.174261	0.751104		4036.5	-0.868908	0.00135219	down	9436.5	-2.47642	5.49655e-29	down	down	12568.5	-1.00971	1.62974e-05	down		FALSE		down
YBR026C	1309	0.370351	0.0516937		4841	0.199714	0.23148		4887	0.0196669	0.976444		1253	-0.352363	0.101327		4944.5	-0.228421	0.248867		2671	1.62214	1.32763e-33	up		2695.5	1.55207	5.32835e-30	up		FALSE		up
YBR028C	1065.5	-0.251117	0.234658		566	0.0480726	0.838409		1272.5	-0.335218	0.139472		989.5	0.229132	0.379727		613	0.0648126	0.8576		851.5	-1.41508	1.57837e-22	down		1224.5	-0.241881	0.120811			FALSE	down
YBR029C	4282.5	-0.105958	0.662079		752	1.44831	4.36049e-20	up	7021.5	-0.418729	0.0238815		4001.5	0.0838482	0.805682		851	-0.901868	2.53132e-08	down	2441	-3.87071	4.35207e-154	down	down	5851	0.328289	0.0193815			FALSE	down
YBR030W	1235	-0.187827	0.527722		227	0.882453	0.000259499	up	1300.5	-0.146523	0.770868		1158	0.209848	0.555798		257.5	-0.45492	0.120012		743	-3.4264	2.78679e-64	down	down	1264	-0.493862	0.00731727			FALSE	down
YBR031W	81474.5	-0.472251	0.181533		15604.5	0.253026	0.439435		54472	0.032653	0.980213		71343.5	0.357266	0.442818		16065	-0.23543	0.598674		54758	-3.10389	4.01214e-39	down	down	71385	-1.38138	2.82336e-08	down		FALSE		down
YBR033W	566	0.865658	1.47624e-05	up	1415	-0.508544	0.00518461		2034	-0.455048	0.0590685		591.5	-0.554153	0.0205845	down	1400	0.396357	0.0660717	up	991.5	1.68651	2.4378e-23	up		1259.5	2.03115	8.93208e-33	up	up	FALSE		up
YBR034C	4480.5	-0.249545	0.607353		751	1.21636	6.68213e-05	up	5188.5	-0.500369	0.33587		4367	0.324158	0.561986		972	-0.267954	0.599567		2676.5	-3.83781	4.14563e-45	down	down	5180.5	-0.240657	0.463244			FALSE	down
YBR035C	3077.5	0.0947926	0.743605		5382.5	-0.0837634	0.69801		5156	0.117789	0.790402		2925.5	-0.0843666	0.835861		5370.5	-0.0183311	0.965823		4074.5	0.517159	0.000454909			3688.5	0.196021	0.247064			FALSE
YBR036C	4732	0.112685	0.797911		9622.5	0.229074	0.427264		7998.5	0.162535	0.807564		4777	0.0402603	0.956191		9988	-0.248475	0.50481		6388.5	0.538468	0.0144097			5619.5	0.143865	0.597322			FALSE
YBR037C	790.5	0.422422	0.274951		1662	-0.247677	0.45659		1984.5	-0.103861	0.916645		820	-0.122002	0.867517		1573.5	-0.0412363	0.952844		1185.5	1.03963	3.30282e-05	up		1248.5	0.982546	0.000181045	up		FALSE		up
YBR038W	2421	0.0136623	0.980854		494	1.10905	2.69031e-05	up	2788	0.327592	0.518082		2277.5	-0.0151486	0.989005		568.5	-0.633469	0.0446189	down	1371.5	-3.29455	1.13133e-44	down	down	2290.5	-0.528583	0.0323415			FALSE	down
YBR039W	6858	0.205801	0.323157		10259	0.246043	0.128722		28199	-0.246886	0.321655		6883	-0.0404264	0.926548		11292.5	-0.0193224	0.959692		7562	0.166542	0.232204			17031	1.74511	6.62709e-41	up		FALSE		up
YBR040W	109.5	0.852153	0.180514		105.5	1.03397	0.0483105	up	259.5	-0.48111	0.639032		123.5	-0.385593	0.703831		131	-0.242124	0.796555		70.5	-0.620681	0.196233			180	1.35343	0.00297706	up		FALSE		up
YBR041W	2365.5	-0.139934	0.674747		3089.5	-0.197306	0.404262		2563.5	0.112149	0.851761		2184.5	0.088837	0.864873		2967	0.0100407	0.984392		2807.5	0.051354	0.798872			2347.5	-0.540759	0.00442046			FALSE
YBR042C	1044	-0.382463	0.183977		526	-0.259553	0.340996		747.5	-0.394413	0.294454		1019.5	0.458943	0.141078		501.5	0.0450931	0.934308		866.5	-1.4165	1.12398e-12	down		979	-0.982886	1.7483e-06	down		FALSE		down
YBR043C	2205	-0.0444289	0.932305		1097.5	0.869651	0.000700334	up	2823	-0.245966	0.674869		2149	0.137103	0.820773		1305.5	-0.329343	0.376049		1498	-1.90777	5.05524e-17	down		2516	-0.0488863	0.873974			FALSE	down
YBR044C	697	0.0518053	0.907185		984	-0.139573	0.604494		1736.5	-0.363721	0.287313		619.5	-0.283337	0.459282		1021	0.171173	0.632506		824.5	0.22074	0.277629			1213.5	0.933203	2.0085e-06	up		FALSE		up
YBR045C	219	-0.277599	0.420424		1545	-0.797227	4.03052e-06	down	538.5	0.389948	0.219093		204.5	0.249147	0.575384		1345	0.361423	0.106981		1055.5	2.72214	1.12109e-51	up	up	321	0.391464	0.0720327			FALSE	up
YBR046C	287	0.960635	0.00553259	up	2927.5	0.269633	0.421257		2684.5	-0.168843	0.839563		318	-0.433497	0.399468		3106.5	-0.118828	0.83796		1349	3.40761	8.91609e-38	up	up	1369.5	3.33818	2.11289e-35	up	up	FALSE		up
YBR047W	48	0.480059	0.603232		303	0.381018	0.517021		536.5	-0.167861	0.92173		41.5	-0.934384	0.333346		412	0.477897	0.512758		146	2.40133	5.31117e-07	up	up	267.5	3.30482	8.809e-12	up	up	FALSE		up
YBR048W	30092.5	-0.537055	0.145369		3454.5	0.607712	0.0468345	up	21951	-0.176404	0.835195		26763.5	0.400187	0.409237		3781	-0.285388	0.529822		19458	-4.07446	7.30532e-59	down	down	28323.5	-1.17843	9.81072e-06	down		FALSE		down
YBR049C	1881.5	-0.17439	0.607353		2046.5	-0.147548	0.577767		2307.5	-0.0286751	0.975719		1712.5	0.110313	0.831013		2287	0.350478	0.204178		2025	-0.212754	0.285328			2039	-0.304304	0.152868			FALSE
YBR050C	47	1.68602	0.0143738		5400	0.55807	0.28143		6017.5	0.283701	0.826515		67.5	-0.039657	0.985551		7631	0.429888	0.545433		1999	7.24546	1.33884e-47	up	up	2401.5	7.41476	7.41399e-49	up	up	FALSE		up
YBR052C	1290.5	0.266565	0.611562		8887.5	-0.511716	0.148262		3145.5	0.0348259	0.984672		1262.5	-0.169801	0.83131		9275	0.500573	0.246502		5508	2.7953	6.8244e-23	up	up	1966	0.801317	0.0102397	up		FALSE		up
YBR053C	691.5	0.412035	0.229823		3710.5	-0.545638	0.0304265		1619.5	0.200067	0.756532		665	-0.346614	0.426001		3324	0.126378	0.790662		2354	2.5684	9.04077e-32	up	up	970	0.87354	0.00023534	up		FALSE		up
YBR054W	6020.5	-0.105173	0.882132		2485	1.20385	0.00120036	up	16417.5	-0.342785	0.700925		5424	-0.1505	0.876841		2247.5	-1.87612	3.9353e-07	down	3825.5	-2.4949	3.63242e-14	down	down	11668	1.07012	0.00240332	up		FALSE	down	up
YBR055C	1070	-0.0850934	0.783286		721.5	0.0957139	0.686063		1181.5	-0.251947	0.429994		1027	0.133182	0.715298		793	0.0714981	0.847635		883	-1.00907	9.85616e-11	down		1121	-0.283736	0.0966893			FALSE	down
YBR056W	826.5	0.340129	0.429593		5279	-0.201905	0.569249		1623.5	0.19696	0.804453		753.5	-0.488684	0.28491		4698.5	-0.234283	0.62145		2972	2.62211	3.72722e-25	up	up	1034.5	0.566653	0.048117			FALSE	up
YBR057C	827.5	-0.438091	0.0028904		1653	-0.128391	0.370963		1335.5	-0.0637103	0.872971		734.5	0.268878	0.174305		1625.5	-0.0186313	0.951319		1283	0.489664	1.4792e-05			1077	-0.0409051	0.787964			FALSE
YBR058C	1441.5	-0.0259777	0.933725		1736	0.0673295	0.736105		1939	-0.0476963	0.93325		1403	0.0720539	0.852014		2019.5	0.285451	0.121242		1521.5	-0.138307	0.336506			1594	-0.108819	0.511985			FALSE
YBR059C	2305	0.0914776	0.701497		4259	-0.13267	0.416493		3393.5	-0.00412948	0.996553		2081.5	-0.24995	0.239624		4065.5	-0.126534	0.565473		3207	0.631093	3.12248e-07	up		2623	0.0426645	0.796471			FALSE	up
YBR060C	1189	-0.145238	0.653833		1140.5	0.439227	0.0310443		1508.5	0.134257	0.799675		1098.5	0.108617	0.811229		1205.5	-0.334501	0.186391		1080.5	-0.74352	2.21889e-05	down		1270	-0.3018	0.120153			FALSE	down
YBR061C	1562.5	-0.414981	0.0175259		410.5	0.931311	1.65346e-07	up	1519	-0.403068	0.0517543		1392.5	0.277624	0.221699		545.5	-0.00754282	0.985683		1039	-3.07231	2.60657e-86	down	down	1676	-0.569452	5.65219e-05			FALSE	down
YBR062C	510.5	-0.380856	0.266902		1604	-1.14683	2.94491e-07	down	897	-0.434111	0.276908		513	0.475396	0.194923		1281.5	0.523558	0.0657844	up	1341.5	1.55162	3.14661e-13	up		750.5	0.291057	0.249617			FALSE	up
YBR063C	644.5	0.298891	0.341348		612	0.279815	0.275676		562	0.205244	0.709535		653.5	-0.109861	0.843718		578	-0.558417	0.0321956	down	552	-0.41946	0.0426415			519.5	-0.677817	0.0016068	down		FALSE		down
YBR065C	392.5	0.208333	0.573736		359.5	0.589174	0.0163028	up	339.5	0.244088	0.660169		400.5	-0.011166	0.991294		364.5	-0.632551	0.019791	down	317.5	-0.720855	0.000948251	down		316.5	-0.799499	0.000441805	down		FALSE		down
YBR066C	489	-0.364747	0.351734		409.5	0.0869007	0.820062		643	-0.569964	0.16128		420	-0.0140222	0.990232		429.5	0.00251919	0.997095		461.5	-0.858107	0.000596911	down		624	-0.0625081	0.849462			FALSE	down
YBR067C	3481.5	-0.206482	0.720584		8616	1.37641	1.68633e-05	up	21377.5	-0.428164	0.523651		2437.5	-0.686647	0.14915		7791	-2.01036	3.2724e-10	down	4166	0.00297192	0.991954			13034	2.29205	2.5883e-14	up	up	FALSE		up
YBR068C	9310	-0.0373045	0.947437		16226	0.850303	0.00153192	up	15812	-0.147511	0.858921		8856.5	-0.000616802	0.999362		19257.5	-0.316162	0.431284		9958	-0.125839	0.635748			12256	0.332163	0.230321			FALSE
YBR069C	6960	-0.536059	0.233449		5452	2.31757	7.33943e-14	up	26801.5	-0.151081	0.895056		5765	0.208401	0.781902		6516	-1.19325	0.000779066	down	4998.5	-2.55892	6.21709e-18	down	down	16780	1.27219	4.60134e-05	up		FALSE	down	up
YBR070C	576.5	0.23383	0.442209		987.5	0.0347394	0.903182		872.5	0.127132	0.822173		626	0.144588	0.744419		1085	0.133605	0.699847		724.5	0.530967	0.00374146			631.5	0.0828126	0.726752			FALSE
YBR071W	1565	0.679663	0.000394853	up	3186	0.489779	0.00653		5005	0.503472	0.0268137		1547	-0.5644	0.00843466	down	3605.5	-0.153501	0.598117		1832	0.745954	4.48735e-06	up		2344.5	1.1417	4.19882e-12	up		FALSE		up
YBR072C-A	1	2.66874	0.853715		1.5	2.97363	0.775546		0.5	1.72598	0.957868		1	-2.56954	0.906698		1.5	-3.01865	0.853006		0	-0.295771	0.97196			0	-0.36926	0.970143			FALSE
YBR072W	2179	5.02203	2.34854e-09	up	27928	0.465054	0.685018		2921.5	1.93989	0.119682		2413.5	-2.77538	0.00558242	down	20402.5	-2.18822	0.0285295	down	11212	6.9853	1.40137e-19	up	up	594	2.70234	0.00115057	up	up	FALSE		up
YBR073W	2909.5	0.304824	0.235348		2156	0.404213	0.0473493		4324.5	0.476746	0.0676172		2829.5	-0.236517	0.48749		2345.5	-0.210378	0.472396		2182.5	-0.825439	1.66726e-06	down		2846.5	-0.110931	0.609337			FALSE	down
YBR074W	1994.5	-0.237192	0.357168		1198	0.182327	0.412785		2051.5	-0.177438	0.67176		1885.5	0.260501	0.383799		1318	0.0489112	0.906134		1612.5	-1.29752	1.12037e-15	down		2049	-0.498716	0.00375884			FALSE	down
YBR076W	342.5	0.262743	0.401354		1551.5	-0.187464	0.387004		913	-0.0111881	0.99445		368	0.103265	0.848005		1718.5	0.388942	0.0741361	up	930.5	2.05274	2.99857e-31	up	up	555	0.997024	1.47974e-07	up		FALSE		up
YBR077C	1132	0.332249	0.357168		1664	0.0798932	0.813031		1665	0.24278	0.675915		1058	-0.333256	0.444674		1955.5	0.295509	0.422732		1263.5	0.356802	0.12883			1188	0.0616007	0.840791			FALSE
YBR078W	39623	-0.189173	0.670499		7779.5	0.590779	0.0338368	up	50854.5	-0.0881078	0.930007		37219.5	0.183913	0.751104		8312	-0.430083	0.227865		24235.5	-3.13295	1.88257e-41	down	down	44623.5	-0.191337	0.511291			FALSE	down
YBR079C	12989.5	-0.449596	0.0138636		3515	0.392616	0.0213556		11444.5	-0.196089	0.556404		11671.5	0.325441	0.157271		4165.5	0.0452584	0.900868		8971	-2.70153	1.82365e-80	down	down	12950	-0.865057	4.25216e-09	down		FALSE		down
YBR080C	2114.5	-0.230485	0.244182		2846	-0.554973	7.16708e-05		2723.5	-0.00117512	0.998362		1975.5	0.220511	0.358623		2606.5	0.208251	0.30027		2744.5	0.237133	0.076522			2346	-0.28853	0.0439496			FALSE
YBR081C	1363.5	0.154939	0.457636		1617.5	0.174011	0.272981		2110.5	0.177223	0.512904		1392	0.0632664	0.859669		1776	0.00723177	0.98381		1360.5	-0.123839	0.354307			1516	0.0514711	0.751094			FALSE
YBR082C	8965.5	-0.0729077	0.923606		12063	-0.790185	0.0467853	down	7550	-0.148933	0.909818		8059	-0.0470271	0.967822		10872	0.403642	0.484066		11937.5	0.397366	0.264009			8225.5	-0.788648	0.031986	down		FALSE		down
YBR083W	2149	-0.133111	0.471042		1698	0.741956	3.52744e-10	up	2209.5	-0.44773	0.00187717		1843.5	-0.181953	0.377349		1947.5	-0.306579	0.034397	down	1722.5	-1.2232	6.25612e-28	down		2281	-0.339105	0.00377141			FALSE	down
YBR084C-A	30854.5	-0.555939	0.200854		3627.5	0.807109	0.0185231	up	22464	-0.0978189	0.939312		27989	0.461749	0.40517		3613	-0.871671	0.0215956	down	19897.5	-4.20242	6.53005e-48	down	down	28782	-1.23308	6.01794e-05	down		FALSE		down
YBR084W	9827.5	-0.43666	0.0242164		1031	1.17732	4.59709e-12	up	6828	-0.310981	0.24786		9251	0.436631	0.0399829	up	1238.5	-0.472661	0.0210369	down	6023	-4.56296	8.85977e-187	down	down	9107	-1.11703	1.61226e-13	down		FALSE		down
YBR085C-A	3491	1.43814	0.00038335	up	10201	0.52985	0.226418		12629	0.384157	0.666408		3503.5	-1.34118	0.00197525	down	9601.5	-0.863473	0.0590315	down	4932	1.68949	9.26068e-07	up		5848	1.92147	6.31869e-08	up		FALSE		up
YBR085W	224	-0.269179	0.709848		89	0.368248	0.525878		60	0.920266	0.278369		196	0.223102	0.828846		92.5	-0.287478	0.738816		164.5	-1.97746	8.47216e-07	down		147.5	-3.03516	1.17204e-11	down	down	FALSE		down
YBR086C	6060.5	-0.24444	0.514694		6510	-0.0419074	0.90723		6876.5	-0.153361	0.828093		5935.5	0.325756	0.435608		6570.5	-0.0487243	0.931063		6411	-0.372595	0.0993058			6534	-0.400686	0.099501			FALSE
YBR087W	1039.5	0.0964214	0.767136		870	-0.10483	0.666129		1169	-0.0161026	0.988208		1051	0.0558351	0.916514		873.5	0.0492034	0.906134		924	-0.542501	0.00115796			1017.5	-0.357165	0.0478306			FALSE
YBR088C	3136.5	0.136727	0.729103		1494	0.424326	0.0892165		3587	0.0290462	0.977709		3167	0.082651	0.892932		1627.5	-0.212248	0.568229		2132.5	-1.55675	1.4975e-14	down		3082.5	-0.303874	0.188171			FALSE	down
YBR091C	514.5	-0.0345961	0.944414		646.5	-0.195621	0.493988		822.5	-0.0112148	0.995123		477	-0.0723693	0.918893		660	0.20043	0.604073		585.5	0.00633619	0.979264			625.5	0.0550559	0.847317			FALSE
YBR092C	12759.5	0.373592	0.375756		671.5	1.36567	4.79394e-06	up	7157	0.20217	0.804789		12735	-0.238001	0.702174		764.5	-0.826753	0.0182832	down	5816.5	-5.34401	2.27004e-88	down	down	8555	-1.32178	1.25072e-06	down		FALSE		down
YBR093C	442	-0.0604591	0.886731		405.5	0.190865	0.483375		881	-0.221176	0.629018		461	0.319328	0.374658		406	-0.31884	0.305131		406	-0.647542	0.00134173	down		658	0.524604	0.0103745			FALSE	down
YBR094W	1084	-0.161106	0.595921		804	0.262714	0.236449		1650	0.00183332	0.998225		981.5	0.019083	0.975959		921.5	0.0416182	0.924468		914.5	-1.01501	3.14641e-09	down		1306	-0.0316459	0.888757			FALSE	down
YBR095C	1090	-0.139589	0.591692		2517	-0.166956	0.356143		1997	0.315364	0.188342		991.5	0.00571975	0.996109		2477.5	0.0498102	0.884771		1829	0.858279	8.69793e-10	up		1348	0.0887056	0.625668			FALSE	up
YBR096W	1297	0.181127	0.571805		1980	-0.432973	0.037158		1506.5	-0.0653493	0.930625		1334.5	0.0143857	0.985856		1848	0.18096	0.574454		1677	0.536914	0.0030987			1277.5	-0.199234	0.350738			FALSE
YBR097W	439.5	0.170669	0.658346		911.5	-0.385836	0.0981582		731.5	0.151431	0.804453		448.5	0.0191181	0.982161		934	0.371993	0.183051		696.5	1.00061	5.03939e-07	up		509.5	0.202242	0.407008			FALSE	up
YBR098W	921	0.0274126	0.961472		1275.5	0.0938546	0.802761		1273.5	0.168166	0.835195		872.5	-0.0419381	0.962323		1089.5	-0.710502	0.0255402	down	1052	0.0789353	0.778374			1005.5	-0.130952	0.679331			FALSE
YBR101C	2775	0.176403	0.869572		5004	0.0314918	0.973276		2367	0.463194	0.758314		2473.5	-0.406464	0.746013		3399.5	-1.75682	0.00531946	down	3657	0.507669	0.3526			2207	-0.938762	0.102078			FALSE
YBR102C	957	-0.021577	0.952699		1027.5	0.328682	0.0837702		1228	0.255133	0.437204		859	-0.151592	0.684024		1137.5	-0.100779	0.763604		915	-0.435941	0.00721399			970.5	-0.343118	0.0495678			FALSE
YBR103W	1103.5	-0.0490148	0.875779		1732.5	0.224408	0.2148		1750	0.0608492	0.916089		1003	-0.0522573	0.913137		1822.5	-0.160867	0.516021		1306	0.155482	0.316602			1310	0.0587208	0.75828			FALSE
YBR104W	2096	-0.453437	0.0248108		532.5	0.822996	1.60387e-05	up	917	0.125288	0.806945		1921	0.381206	0.110682		650.5	-0.171504	0.579755		1407	-3.05217	6.42268e-75	down	down	1604	-2.04643	9.43143e-38	down	down	FALSE		down
YBR105C	751	0.857265	0.00985905	up	1703.5	0.219802	0.540472		730	0.0647986	0.958402		756.5	-0.711372	0.0684658	down	1620.5	-0.496691	0.186287		996	1.10606	2.71703e-05	up		578	-0.149291	0.661196			FALSE	up
YBR106W	17856.5	-0.427767	0.120187		5986.5	0.00898715	0.979383		11483.5	-0.269641	0.549708		15592.5	0.220892	0.590803		6316	0.055063	0.909916		13203	-2.18311	2.49994e-30	down	down	16107.5	-1.25258	2.54035e-10	down		FALSE		down
YBR107C	988	-0.0854303	0.866082		3720.5	-1.11782	6.00974e-06	down	825	-0.24184	0.714641		877	-0.0552006	0.942519		3556	0.901493	0.00100375	up	2926	2.00892	2.46853e-18	up	up	922.5	-0.677827	0.00818645	down		FALSE	up	down
YBR108W	1334.5	0.257621	0.37243		3537	-0.0995076	0.702019		2309	0.374812	0.232263		1229.5	-0.388955	0.187081		3401	-0.167372	0.605013		2294.5	1.1765	2.36315e-11	up		1477	0.108376	0.635374			FALSE	up
YBR109C	3461.5	0.383199	0.02241		4172.5	-0.000683694	0.997694		5237.5	0.147479	0.651985		3705	-0.0295086	0.943295		4735	0.265651	0.14058		3496.5	0.114342	0.409616			3688.5	0.131492	0.393565			FALSE
YBR110W	1381	-0.0226014	0.958686		1448.5	0.25716	0.295107		1854	-0.0401405	0.963236		1322	0.0506195	0.935905		1626.5	0.0460283	0.923846		1321	-0.432421	0.0266722			1540.5	-0.08484	0.729378			FALSE
YBR111C	2539.5	0.241263	0.52781		4084	-0.18481	0.546076		3566	-0.20356	0.753899		2473.5	-0.193399	0.712417		4016	0.0445041	0.938943		3211.5	0.526777	0.0194772			2888	0.190174	0.481052			FALSE
YBR111W-A	276	-0.692714	0.209235		522.5	-0.22625	0.668586		359.5	0.273146	0.81018		187	-0.280674	0.769579		488.5	0.0338653	0.973891		436.5	0.362343	0.349787			311	-0.592333	0.156159			FALSE
YBR112C	4734	-0.294977	0.169384		6811.5	-0.266634	0.14026		6931.5	-0.0364415	0.957868		4142.5	0.102223	0.781902		6660.5	0.0976873	0.75235		6141.5	0.15726	0.313963			5730.5	-0.127175	0.479303			FALSE
YBR114W	1297	0.301644	0.218471		1982	0.541497	0.00269265		997	0.492513	0.0552474		1219	-0.345649	0.202083		1931	-0.766595	3.0224e-05	down	1336	0.102873	0.565868			945	-1.05919	9.64227e-10	down		FALSE		down
YBR115C	4430	-0.0430765	0.930602		2338.5	0.416261	0.11382		5637	0.117193	0.879353		4309.5	0.158802	0.764882		2876.5	0.121273	0.798427		3209.5	-1.4949	1.80938e-12	down		4601	-0.222745	0.379274			FALSE	down
YBR117C	1729	3.21973	3.78715e-15	up	8973	4.21143	6.78527e-27	up	941.5	2.30446	4.00804e-07	up	1821	-2.44485	1.48237e-08	down	9294	-3.47464	6.68222e-18	down	610	1.00041	0.0133742	up		327	-0.638782	0.162481			FALSE	up
YBR118W	336744	-0.396672	0.296641		123748	0.403009	0.19316		341711	0.114853	0.903447		305884	0.345963	0.47314		124437	-0.461353	0.201581		244390	-2.23014	2.52096e-20	down	down	337263	-0.787596	0.00256459	down		FALSE		down
YBR120C	413	-0.0461055	0.914062		982	0.0641616	0.803171		948	-0.485192	0.0603551		363	-0.17829	0.687385		955.5	-0.198549	0.494682		661.5	0.824095	3.51565e-06	up		714	0.869636	2.24846e-06	up		FALSE		up
YBR121C	13454.5	-0.295024	0.186306		3450.5	0.35186	0.058219		10945	-0.0587245	0.924615		11929	0.14316	0.688474		4017.5	0.0572019	0.882998		8923	-2.65758	2.8408e-69	down	down	12378.5	-0.972843	4.71324e-10	down		FALSE		down
YBR122C	1398.5	-0.0441892	0.912506		1985.5	0.140701	0.559858		2875	-0.208508	0.619313		1392.5	0.120742	0.781902		2041	-0.130559	0.705436		1592	0.00507642	0.979776			2071.5	0.497853	0.00713103			FALSE
YBR123C	783.5	-0.017619	0.959724		1074.5	0.10425	0.62607		1224.5	0.128946	0.76569		723	-0.0635157	0.892932		1141.5	-0.0209415	0.960883		882	0.00511162	0.977083			906	-0.0278268	0.892466			FALSE
YBR125C	1179	-0.191749	0.272345		1400.5	-0.248055	0.0606064		1863.5	-0.0819578	0.806945		1094.5	0.149735	0.520779		1256.5	-0.164634	0.365568		1348	-0.0835366	0.490519			1481	0.0546369	0.701431			FALSE
YBR126C	6494.5	0.415529	0.27264		44688.5	-0.0857238	0.820062		6799	0.404205	0.437111		6224	-0.400627	0.381325		42264.5	-0.236323	0.604089		23946	2.65739	5.32491e-28	up	up	5432.5	-0.494979	0.0718861			FALSE	up
YBR127C	10898.5	-0.256566	0.441142		8802.5	-0.00100143	0.997694		9787	0.104953	0.889251		9646.5	0.119471	0.828173		9676	0.155632	0.699599		10096.5	-0.779896	0.000115182	down		10122	-0.905167	1.57593e-05	down		FALSE		down
YBR128C	138	-0.131384	0.81423		635.5	-0.282132	0.314737		320.5	0.263256	0.664201		116.5	-0.169429	0.820098		587	-0.0454271	0.936584		400.5	1.94706	3.61532e-16	up		199.5	0.450694	0.113196			FALSE	up
YBR129C	552	-0.120291	0.810973		1739	-0.559866	0.037913		1070.5	-0.0370322	0.974033		449.5	-0.29075	0.570169		1533.5	0.130913	0.797253		1264	1.52596	6.10504e-11	up		770	0.415971	0.120045			FALSE	up
YBR130C	1546	-0.0376559	0.909447		1158.5	-0.141403	0.482682		1282	-0.0186745	0.982375		1437.5	-0.0226912	0.963844		1201	0.15172	0.569335		1369.5	-0.707338	1.18861e-06	down		1369.5	-0.79556	1.2628e-07	down		FALSE		down
YBR131W	480	-0.287866	0.328809		358.5	0.145988	0.59885		518.5	0.0176839	0.988436		427	0.125739	0.796418		376.5	-0.0764766	0.872167		428.5	-0.984165	2.46993e-07	down		492	-0.574499	0.00385882			FALSE	down
YBR132C	192	0.977962	0.000262616	up	5040.5	-0.134232	0.563128		3197.5	0.313032	0.329846		205	-0.527807	0.128114		5598.5	0.335072	0.15382		2484.5	4.97227	1.15404e-129	up	up	1278	3.84289	3.22915e-76	up	up	FALSE		up
YBR133C	1992	-0.122814	0.671129		1553.5	-0.168591	0.420521		2231	-0.0390835	0.956385		1847	0.111131	0.774199		1675.5	0.252192	0.29447		1823	-0.675971	1.28744e-05	down		2050.5	-0.4201	0.0112658			FALSE	down
YBR135W	1735	-0.100512	0.798601		2970.5	0.250727	0.311505		1851.5	-0.021769	0.986073		1683	0.147217	0.757612		3520.5	0.151374	0.686454		2164	0.184255	0.36777			1750.5	-0.500278	0.0166581			FALSE
YBR136W	504.5	0.0777407	0.842948		976	0.0985494	0.707774		1050.5	-0.142551	0.790402		527.5	0.187441	0.659979		1047.5	0.0384926	0.933719		692.5	0.5872	0.00158896	up		735	0.603586	0.00193005	up		FALSE		up
YBR137W	684.5	-0.646416	0.0155234	down	4086.5	-1.78967	2.75077e-19	down	688	-0.458921	0.210759		675.5	0.739495	0.00638262	up	3320	1.29257	1.025e-09	up	3476.5	2.5701	1.93717e-39	up	up	774	-0.653801	0.00303705	down		FALSE	up	down
YBR138C	467	0.0376761	0.928857		1077.5	-0.0290462	0.917031		843	0.405757	0.158654		427.5	-0.120907	0.800531		1094.5	0.00387799	0.993426		742.5	0.904455	2.17801e-07	up		541	0.0621356	0.794275			FALSE	up
YBR139W	1727.5	0.327915	0.207283		19401.5	-0.423589	0.031156		4814	0.253539	0.504106		1724	-0.184551	0.63379		18610	0.220379	0.433408		11192	3.53042	7.45119e-98	up	up	2703.5	1.01606	1.23095e-08	up		FALSE		up
YBR140C	1230	0.450299	0.051093		2537.5	-0.000250026	0.999287		2289.5	-0.0621112	0.929687		1252	-0.286136	0.357591		2445.5	-0.256313	0.322916		1704.5	0.920103	4.29005e-08	up		1544	0.624678	0.000464898	up		FALSE		up
YBR141C	662.5	-0.584188	0.00427025		282	0.307047	0.205772		720.5	-0.193708	0.641265		523	0.159769	0.687127		308	-0.117547	0.770807		524.5	-2.01553	9.1165e-30	down	down	753	-0.550327	0.00146308			FALSE	down
YBR142W	3581	-0.25802	0.317452		531	1.75331	2.61838e-18	up	2908	-0.282523	0.407539		3247	0.12998	0.747085		635	-0.803872	0.000160617	down	2101	-4.43093	1.00782e-124	down	down	3380	-0.838975	8.58153e-07	down		FALSE		down
YBR143C	8997	-0.291558	0.0889106		3468	0.42662	0.00260272		7895.5	-0.0202368	0.971996		8119	0.171842	0.480371		4293	0.168159	0.417082		6370.5	-2.11231	4.10186e-67	down	down	8501	-0.861855	5.69368e-12	down		FALSE		down
YBR145W	944.5	-0.489235	0.171325		4301	-0.573336	0.0399722		1498	0.188224	0.801364		804.5	0.253485	0.645764		4085	0.318338	0.418285		2963	1.89465	1.46018e-15	up		1164	-0.209153	0.483118			FALSE	up
YBR146W	2025	-0.187174	0.489457		2539.5	-0.0707046	0.766937		4384	-0.460354	0.0513816		1876.5	0.0712118	0.879607		2656.5	0.111811	0.733012		2293.5	-0.124	0.469173			3325	0.63142	0.000131619	up		FALSE		up
YBR147W	165.5	0.871674	0.216044		2118	0.441756	0.461971		1303.5	0.203138	0.90652		174.5	-0.502911	0.6243		2469.5	0.0556349	0.965823		898	3.58955	4.16634e-15	up	up	589	2.91091	8.56655e-10	up	up	FALSE		up
YBR149W	3463.5	0.538149	0.0043458		22061.5	-0.203089	0.295107		6690	-0.0788074	0.889251		3186	-0.685071	0.000197123	down	22659	0.181237	0.478441		12449.5	2.70527	2.93497e-74	up	up	4508.5	0.773241	1.02057e-06	up		FALSE		up
YBR150C	392	0.0554103	0.914062		1241	0.383558	0.130357		948	0.373412	0.38001		362.5	-0.197207	0.714986		1338	-0.221844	0.541061		684	1.11353	2.55079e-07	up		535.5	0.474628	0.0496682			FALSE	up
YBR151W	2353.5	-0.106946	0.658757		4723.5	-0.38844	0.00642763		3171	0.0498567	0.922043		2059	-0.145307	0.603142		4439.5	0.133063	0.552507		3755.5	0.799756	2.31472e-10	up		2590	-0.202617	0.166652			FALSE	up
YBR152W	356	-0.404427	0.331693		232.5	-0.205457	0.600543		395.5	-0.438404	0.423875		297.5	0.0842152	0.925832		219	-0.0345555	0.965877		323	-1.06262	7.91368e-05	down		409.5	-0.368067	0.218911			FALSE	down
YBR153W	792	-0.0509345	0.907292		454.5	0.120898	0.686711		1026	-0.563598	0.0483742		792	0.125866	0.800182		529	0.20079	0.579755		606.5	-1.29608	4.10539e-11	down		960.5	0.0509614	0.84288			FALSE	down
YBR154C	4221	-0.14985	0.522989		1185	0.394322	0.0195915		3721.5	0.0325479	0.95919		3792	0.00838665	0.989347		1371	0.0305094	0.935214		2737.5	-2.48805	6.36904e-72	down	down	3858.5	-0.83167	2.43668e-09	down		FALSE		down
YBR155W	2062	-0.449035	0.218912		341	0.834604	0.00632299	up	1382	-0.383091	0.47841		1751	0.193953	0.747085		378	-0.486085	0.217918		1328	-3.61237	3.20508e-45	down	down	1907	-1.05895	3.64053e-05	down		FALSE		down
YBR156C	588	0.255138	0.430346		485	0.315237	0.214949		897.5	0.407791	0.227077		596.5	-0.0316348	0.963501		514.5	-0.21937	0.531004		474.5	-0.653293	0.00135921	down		600	-0.0845294	0.740298			FALSE	down
YBR157C	286	-0.421042	0.133584		1006	-0.745275	2.08597e-05	down	767	-0.547743	0.0223161		250	0.267193	0.506697		923	0.446759	0.0360058	up	763	1.6287	3.71201e-21	up		579.5	1.01465	2.89448e-08	up		FALSE		up
YBR158W	4088.5	-0.235515	0.285656		3487.5	0.0320394	0.889993		5220.5	-0.444309	0.0334404		4015	0.278051	0.253904		3856	0.176934	0.467654		3785	-0.753891	1.2371e-07	down		4849	-0.105384	0.55171			FALSE	down
YBR159W	3423	-0.287122	0.403508		4220	-0.606511	0.0123174	down	3436	-0.063595	0.949873		3084	0.145253	0.784762		3887.5	0.343333	0.292315		4299	0.109356	0.638103			3435.5	-0.612135	0.00701517	down		FALSE		down
YBR161W	815	0.0819996	0.824548		1314.5	0.249866	0.252431		783	0.212549	0.633746		795	-0.022279	0.972481		1245.5	-0.485967	0.0279753	down	960	0.238278	0.192813			724.5	-0.644318	0.000641111	down		FALSE		down
YBR162C	21065.5	-0.309624	0.266902		7839	0.502727	0.0179668		23651	-0.0109288	0.99445		18991	0.183267	0.658986		9079	-0.119801	0.757753		14764	-2.25296	3.84663e-36	down	down	22195.5	-0.547659	0.00501925			FALSE	down
YBR162W-A	2378	-0.460049	0.291577		2280	-0.0262979	0.957973		2554	-0.0205524	0.992562		2031.5	0.0189461	0.989005		2360	0.123509	0.853006		2452.5	-0.697179	0.0153769	down		2464	-0.790191	0.00908305	down		FALSE		down
YBR163W	871	0.0460014	0.923531		824	0.0101007	0.979082		1016.5	-0.128524	0.859034		861	0.0656471	0.925832		874.5	0.0987892	0.841699		813	-0.403567	0.0656186			905.5	-0.200441	0.430766			FALSE
YBR164C	2087.5	-0.240322	0.360058		1203.5	-0.175784	0.440189		1771.5	-0.139359	0.776688		1909	0.156743	0.681553		1195.5	0.111614	0.754691		1751	-1.16395	1.48519e-12	down		1967.5	-0.801279	2.81143e-06	down		FALSE		down
YBR165W	357	-0.0815473	0.869103		691.5	0.0804865	0.810151		572.5	0.352552	0.470075		344	0.126224	0.848005		717	-0.0696849	0.899203		500	0.475021	0.0419233			407	-0.1516	0.603294			FALSE
YBR166C	1431	0.297729	0.247975		1398.5	0.315145	0.133024		1431.5	0.299577	0.386561		1371	-0.250275	0.446524		1578	-0.0477583	0.909916		1240	-0.381648	0.0301865			1215	-0.546547	0.00285727			FALSE
YBR167C	341.5	0.0859648	0.889643		353	0.30189	0.429464		325	0.0573662	0.963459		297.5	-0.303605	0.63379		407	0.136573	0.833787		317.5	-0.408033	0.175145			310	-0.564288	0.0783269			FALSE
YBR168W	406	-0.149464	0.789944		888.5	-0.0442298	0.920499		657	-0.253306	0.747501		401.5	0.284321	0.646964		919.5	0.0978522	0.882998		645.5	0.777092	0.00493988	up		533.5	0.279605	0.391299			FALSE	up
YBR169C	1352	1.31423	7.04924e-07	up	6895.5	0.583006	0.0330154		1856.5	0.654624	0.0756703	up	1306.5	-1.3847	3.21982e-07	down	6169	-1.17429	8.21013e-06	down	2938.5	2.39054	2.85144e-24	up	up	1036.5	0.343593	0.216298			FALSE	up
YBR170C	911.5	0.411391	0.0409887		1993.5	-0.0277679	0.904215		1626.5	0.413655	0.0594536		866	-0.381073	0.0978201	down	1948	-0.148324	0.555844		1343.5	1.03216	1.44819e-12	up		1000	0.284804	0.0887028			FALSE	up
YBR171W	1799.5	-0.152618	0.607411		2123.5	-0.545127	0.00306505		1500.5	0.10033	0.861646		1627.5	0.0404532	0.939022		2017	0.375492	0.0931444	up	2160.5	0.0681482	0.708803			1595.5	-0.930672	5.50498e-08	down		FALSE		down
YBR172C	3078.5	-0.173127	0.561704		2321.5	0.931048	2.8585e-07	up	5430.5	-0.111767	0.841239		2733	-0.0792774	0.871822		2738	-0.401935	0.0797106	down	2365	-1.46218	4.26178e-18	down		4106	0.184896	0.352198			FALSE	down
YBR173C	1833.5	0.499324	0.191227		3395	0.0772665	0.846928		3508	0.325039	0.607257		1773	-0.439246	0.353977		3399.5	-0.0886596	0.888254		2323	0.765649	0.00371302	up		2108	0.486849	0.0939964			FALSE	up
YBR175W	724	-0.0069915	0.990266		346.5	0.276676	0.312649		737	-0.0975911	0.895255		750.5	0.293853	0.420106		331.5	-0.531702	0.0615016	down	518.5	-1.5802	4.7752e-15	down		707.5	-0.471263	0.025377			FALSE	down
YBR176W	448.5	-0.77266	0.00107645	down	672	-0.730191	0.000385209	down	695.5	-0.408677	0.210759		406	0.712133	0.00558242	up	594	0.281257	0.352528		684.5	0.248199	0.206331			646	-0.00615768	0.981137			FALSE
YBR177C	5643.5	-0.237805	0.620567		4377	-0.0955278	0.813031		6291.5	-0.170211	0.84728		5435	0.32322	0.554544		4363.5	-0.0328204	0.965877		5183.5	-0.785197	0.00348961	down		6103	-0.359762	0.237671			FALSE	down
YBR179C	946.5	0.240249	0.330153		1705.5	0.378256	0.0301368		2388.5	-0.00456706	0.996553		963.5	-0.0335411	0.947931		1985	-0.0307004	0.937314		1122.5	0.408099	0.00956963			1483.5	0.90974	6.43396e-09	up		FALSE		up
YBR180W	95.5	-0.846305	0.145144		123	-0.156651	0.785943		159.5	0.0313988	0.98981		97	1.06294	0.0743985	up	137	0.334288	0.642624		123.5	-0.241368	0.563921			133	-0.159768	0.747101			FALSE
YBR181C	45617.5	-0.46479	0.142086		4170	0.777863	0.00177365	up	34021	-0.00400824	0.997499		40734.5	0.338281	0.417863		4471.5	-0.535398	0.0733547	down	28175.5	-4.488	1.71263e-95	down	down	41513	-1.2015	1.20073e-07	down		FALSE		down
YBR182C	437	0.541535	0.0877851		1125	0.997571	1.39759e-05	up	761	0.36143	0.429994		434	-0.409079	0.309977		1274.5	-0.565154	0.0410833	down	513.5	0.65469	0.00418128	up		452.5	0.25519	0.340076			FALSE	up
YBR182C-A	10.5	1.61991	0.285656		44	0.542285	0.58537		24.5	-0.339069	0.909631		21	0.865929	0.607083		47.5	-0.249643	0.885387		19.5	2.45513	0.010525			14.5	1.83803	0.08503			FALSE
YBR183W	1123.5	0.548762	0.228505		3985.5	0.0542632	0.913965		897	0.432784	0.538915		1230.5	-0.211646	0.781259		4210	0.0107797	0.990656		2257	1.66896	2.88923e-08	up		773.5	-0.865357	0.00873322	down		FALSE	up	down
YBR184W	147.5	-0.0424172	0.960439		123	0.401857	0.434451		210	0.460627	0.606827		139.5	0.0613498	0.963319		132.5	-0.198854	0.81542		126	-0.796968	0.0434453	down		153.5	-0.282538	0.542727			FALSE	down
YBR185C	651	0.229419	0.455893		1141	-0.147908	0.548297		2412.5	-0.554632	0.0241981		671.5	0.00458125	0.997211		1127.5	0.0169739	0.973851		862	0.635983	0.000523202	up		1607.5	1.70642	1.61425e-21	up		FALSE		up
YBR186W	271	-0.00207058	0.999546		243	1.12313	0.000700334	up	332.5	-0.423481	0.508044		284.5	0.30484	0.63379		274.5	-0.669674	0.092468	down	208.5	-1.17239	0.000119506	down		308	-0.00179492	0.996121			FALSE	down
YBR187W	4431.5	-0.502317	0.0524444		836.5	0.373724	0.135779		2870.5	-0.0271327	0.977763		4133	0.488756	0.0922549	up	907	-0.207288	0.571177		2961.5	-3.22365	4.46333e-62	down	down	3908	-1.3827	1.50416e-12	down		FALSE		down
YBR188C	758	0.209654	0.408283		990	0.461692	0.00745297		1078	0.0390833	0.955717		764.5	-0.0483627	0.925832		1219.5	0.117958	0.688058		742.5	-0.137781	0.410655			834.5	0.0573029	0.778656			FALSE
YBR189W	45554	-0.500319	0.0655548		2835.5	0.973968	7.18548e-06	up	29045	-0.0535438	0.954817		45108	0.616369	0.0237924	up	2963.5	-0.848683	0.000322351	down	27794	-5.21068	5.48803e-156	down	down	39626	-1.44182	7.36921e-13	down		FALSE		down
YBR191W	31802.5	-0.535376	0.372607		3337	0.695041	0.13485		21098	-0.27567	0.811818		31379.5	0.632546	0.353839		3339	-0.803932	0.126753		20276	-4.33327	7.11436e-32	down	down	29385.5	-1.29941	0.0010655	down		FALSE		down
YBR192W	1142	-0.436951	0.0170983		750.5	0.392436	0.0243952		1589.5	-0.277941	0.278369		912	-0.0115871	0.985856		802	-0.260102	0.247197		962.5	-1.37488	2.55788e-21	down		1434	-0.12354	0.468737			FALSE	down
YBR193C	771	-0.297148	0.20278		1102	0.139906	0.503337		1179	0.125889	0.781731		670.5	0.0536897	0.918893		1140	-0.0965905	0.765396		919	-0.0891248	0.598624			926	-0.171669	0.346935			FALSE
YBR194W	262	0.0373921	0.952699		736	-0.408976	0.201179		503.5	-0.178547	0.835195		263	0.148751	0.848005		725	0.324175	0.449588		532.5	1.33667	3.79632e-07	up		373.5	0.544765	0.0663968			FALSE	up
YBR195C	937.5	-0.242285	0.338801		491	0.399793	0.0518547		1166	-0.130932	0.779659		815	0.0421066	0.936312		491.5	-0.499135	0.0264179	down	715.5	-1.62893	1.11334e-22	down		1069	-0.239207	0.184058			FALSE	down
YBR196C-A	32	-0.285698	0.848583		35.5	-0.110745	0.926262		28	-0.597262	0.790402		28	-0.0958379	0.970641		32.5	-0.219154	0.90193		35	-0.353	0.651529			32.5	-0.637214	0.463953			FALSE
YBR197C	1058.5	-0.148449	0.75326		917.5	0.369335	0.228435		1118.5	-0.373071	0.472931		963	0.053123	0.946366		1139.5	0.185765	0.69677		937	-0.880656	0.000275272	down		1139.5	-0.393327	0.144257			FALSE	down
YBR198C	2823	-0.0796684	0.753368		3221	0.132729	0.441516		3250	0.0381698	0.950397		2559.5	-0.0528914	0.892932		3460	-0.0225728	0.949685		2878.5	-0.291484	0.0270427			2847	-0.438118	0.00132237			FALSE
YBR199W	2804.5	-0.12321	0.738382		4052.5	0.00230863	0.994262		3644	0.0952342	0.892779		2536.5	0.00230855	0.997579		3960.5	-0.149887	0.684255		3379.5	0.107297	0.601211			3065.5	-0.237558	0.275632			FALSE
YBR200W	982.5	-0.0202436	0.959639		1548.5	0.108335	0.665498		2634	0.0559437	0.939312		949	0.0477274	0.934713		1738	0.133124	0.695486		1186.5	0.214255	0.243308			1639	0.839788	2.58939e-06	up		FALSE		up
YBR200W-A	6	0.520745	0.77119		1224.5	-1.82182	1.07376e-13	down	52	0.467976	0.619313		8	0.434839	0.844658		877	1.10087	6.31593e-05	up	931.5	8.26397	1.84982e-33	up	up	21.5	2.58313	0.000958944			FALSE	up
YBR201C-A	124.5	0.749873	0.084242	up	745	0.140969	0.713287		484.5	0.505165	0.318601		124	-0.720886	0.149086		746	-0.21474	0.669398		377.5	2.49848	7.31033e-18	up	up	214	1.43708	4.04041e-06	up		FALSE		up
YBR201W	512	-0.191085	0.642584		5497.5	-0.980367	6.74458e-06	down	980	0.0476938	0.961878		465	0.0525806	0.941316		4662.5	0.551877	0.0372234	up	3756	3.42092	3.36085e-61	up	up	699	0.339215	0.170621			FALSE	up
YBR202W	1969	-0.264381	0.214862		1777	0.145303	0.455442		3120.5	-0.00274273	0.997499		1758.5	0.129981	0.70292		1923.5	-0.0178641	0.965827		1873.5	-0.696819	1.16887e-06	down		2452.5	-0.00264286	0.98994			FALSE	down
YBR203W	466	0.104235	0.77522		1793.5	0.360017	0.0623412		2218	0.064345	0.921808		445	-0.11505	0.811229		1955	-0.141431	0.645403		940.5	1.40939	2.09165e-16	up		1158	1.6632	8.88778e-22	up		FALSE		up
YBR204C	462	0.158529	0.595902		2643	-0.524301	0.000697163		1210	-0.0508319	0.936572		498	0.200866	0.553353		2619.5	0.43844	0.0129841	up	1686.5	2.4828	7.11787e-61	up	up	757.5	0.936769	8.99012e-09	up		FALSE		up
YBR205W	3913	-0.420529	0.0968523		3547	-0.187623	0.441516		4677.5	-0.27647	0.484382		3601.5	0.336756	0.284538		3563	0.119402	0.754691		4043.5	-0.605814	0.000896748	down		4540	-0.34215	0.0887404			FALSE	down
YBR207W	1562	-0.0974713	0.753368		3165.5	-0.407079	0.0217585		3134.5	-0.106731	0.833023		1494	0.112463	0.776243		3014.5	0.188969	0.468349		2516.5	0.779802	4.51063e-07	up		2277	0.45117	0.00681757			FALSE	up
YBR208C	1557	-0.103773	0.797497		2351.5	-1.09861	1.16287e-07	down	2006	0.498709	0.116639		1644	0.430652	0.178918		1908	0.494501	0.0595693	up	2332	0.663793	0.000825682	up		1508.5	-0.60825	0.00419082	down		FALSE	up	down
YBR210W	453	0.104089	0.78694		606	-0.144187	0.580702		650	-0.0535585	0.951681		455.5	0.0769034	0.896174		622.5	0.176745	0.604073		523.5	0.188903	0.347739			516	0.0608978	0.809251			FALSE
YBR211C	405	-0.199985	0.581907		965.5	-0.123074	0.651378		645	0.0336582	0.970743		374	0.0969205	0.871212		945.5	-0.0497645	0.9164		691.5	0.845794	1.43131e-05	up		501.5	0.026742	0.924938			FALSE	up
YBR212W	1763.5	0.620457	0.00515986	up	13429	0.303375	0.15735		5754	0.304078	0.390316		1637.5	-0.734733	0.000946612	down	14869	-0.109012	0.769115		6194	2.70702	5.38778e-55	up	up	2923	1.28196	1.47297e-12	up		FALSE		up
YBR213W	721.5	-0.309224	0.360058		526.5	0.0366744	0.919306		1056	-0.0863703	0.918829		657	0.247677	0.578076		541	-0.0761392	0.88693		646.5	-0.991815	3.58331e-06	down		882.5	-0.148198	0.571795			FALSE	down
YBR214W	2118.5	0.752624	0.0445649	up	25861	-0.000480495	0.999287		4681.5	0.344576	0.615157		2028	-0.833285	0.0355288	down	25922	-0.1503	0.809795		12586.5	3.58789	1.45077e-39	up	up	2606.5	0.771335	0.010353	up		FALSE		up
YBR215W	866	0.0984123	0.721268		1417.5	0.114591	0.542086		1249	0.120132	0.765657		784.5	-0.23758	0.37155		1496	-0.0403741	0.904684		1063	0.349166	0.0144639			951.5	-0.0376521	0.845067			FALSE
YBR216C	716	0.0452261	0.914572		988.5	-0.180882	0.459747		973	-0.0428539	0.95919		678	-0.0479779	0.936312		990	0.0968595	0.813171		851	0.255741	0.183608			785	-0.043608	0.862208			FALSE
YBR217W	425.5	-0.319975	0.496384		477	-0.0381608	0.935095		508	0.192157	0.830438		387.5	0.178065	0.805765		446	-0.245719	0.638007		471.5	-0.344483	0.232805			447	-0.584987	0.0542025	down		FALSE		down
YBR218C	9988	0.00209147	0.999546		7402	0.146853	0.608056		11293	0.377781	0.32175		9527.5	0.0707874	0.912058		8542	0.181101	0.632956		8340.5	-0.832031	3.42612e-05	down		9234.5	-0.585486	0.00635212	down		FALSE		down
YBR221C	8872.5	-0.125177	0.759139		10158	-0.33578	0.199959		15903.5	-0.270465	0.584746		8245.5	0.109073	0.852812		10507.5	0.331546	0.301992		9985	-0.0160642	0.949482			12349.5	0.405413	0.0783374			FALSE
YBR221W-A	203	0.148286	0.853715		391.5	0.634895	0.16583		977	-0.221099	0.855397		164.5	-0.655688	0.35919		419.5	-0.436559	0.48819		248	0.395495	0.326668			581	2.00051	1.79446e-07	up	up	FALSE		up
YBR222C	1985.5	0.316485	0.224865		4446	0.203103	0.369344		10656.5	-0.255588	0.493085		1895.5	-0.269025	0.415458		4860.5	-0.0125583	0.980445		2815	0.885967	2.77948e-07	up		6050	2.17323	3.46502e-37	up	up	FALSE		up
YBR223C	509.5	0.123028	0.689664		1058	-0.0280036	0.909924		845.5	-0.00967703	0.99445		465	-0.266164	0.386817		1065.5	-0.0679848	0.845226		740	0.748045	1.76769e-06	up		619.5	0.232966	0.20137			FALSE	up
YBR225W	535.5	0.0598376	0.85388		2275.5	0.16556	0.339728		1161.5	0.183664	0.585096		479	-0.262412	0.36631		2364	-0.138592	0.555781		1256	1.64811	3.07046e-31	up		734.5	0.449906	0.00479184			FALSE	up
YBR227C	1308.5	-0.269982	0.307406		736	-0.0970191	0.713873		1065.5	-0.0541752	0.945205		1184	0.156248	0.697452		738	0.0441094	0.923		1080.5	-1.26228	1.55269e-13	down		1206	-0.902998	3.00139e-07	down		FALSE		down
YBR228W	410.5	0.106513	0.810226		434.5	-0.178584	0.545243		503	-0.226728	0.681219		395	-0.113123	0.852329		454.5	0.194503	0.625689		412.5	-0.143013	0.537404			433.5	-0.119787	0.65851			FALSE
YBR229C	1440	0.0517159	0.877024		1865	-0.0124563	0.964183		2293	-0.067605	0.910602		1325.5	-0.131538	0.733384		1958.5	0.0578133	0.882611		1586.5	0.0553743	0.755582			1745	0.202663	0.266016			FALSE
YBR230C	834.5	0.247153	0.450005		18895.5	0.266262	0.258125		12543.5	-0.419904	0.180237		832	-0.149792	0.757852		23339.5	0.240732	0.431526		8240.5	4.08329	2.37978e-106	up	up	6875.5	3.68164	1.21619e-85	up	up	FALSE		up
YBR230W-A	356.5	0.338511	0.534864		3378	-0.808264	0.0179275	down	1387.5	-0.0528096	0.969854		396.5	0.0618977	0.95211		3451	0.732729	0.0629655	up	2195.5	3.35105	5.46622e-29	up	up	774	1.50529	2.41233e-06	up		FALSE		up
YBR231C	618.5	0.142705	0.736119		755.5	0.7378	0.00210348	up	1050.5	0.380022	0.362751		578.5	-0.155183	0.775875		848.5	-0.416935	0.174788		565.5	-0.462227	0.0393953			690	0.00174619	0.995282			FALSE
YBR233W	903.5	0.315806	0.328038		1160.5	-0.0771683	0.802761		1196.5	0.185536	0.754795		870.5	-0.257934	0.539865		1131	-0.104095	0.819753		965	0.201643	0.354307			903.5	-0.0890994	0.737991			FALSE
YBR233W-A	297.5	0.201368	0.710817		252	-0.186033	0.656559		457.5	0.0169724	0.99445		310	0.0887259	0.925048		251.5	0.177639	0.773905		269.5	-0.41035	0.170197			340.5	0.17306	0.626408			FALSE
YBR234C	3752	0.154183	0.698687		5523	-0.332165	0.208707		4498.5	0.353553	0.415202		3449.5	-0.236451	0.596818		5485.5	0.196338	0.616148		4685.5	0.450703	0.0361665			3503.5	-0.42512	0.0681205			FALSE
YBR235W	1224	0.0283711	0.92895		2145.5	-0.358204	0.0186305		1868	0.167294	0.610495		1224	0.100277	0.772251		2071	0.163136	0.467755		1745	0.645939	1.52486e-06	up		1375.5	-0.0134018	0.946251			FALSE	up
YBR236C	1431.5	-0.134035	0.589805		1463.5	-0.450621	0.0039165		1985	0.0211762	0.975278		1354.5	0.131481	0.685716		1463.5	0.364838	0.0457377	up	1552.5	-0.160994	0.270716			1613.5	-0.171481	0.28603			FALSE
YBR237W	889.5	0.352275	0.0995751		1440.5	0.113899	0.579565		1260	0.309827	0.243086		862.5	-0.309957	0.221699		1494	-0.0782561	0.811931		1044.5	0.466905	0.00221722			877	-0.0689708	0.728077			FALSE
YBR238C	1885.5	-0.204976	0.577372		337.5	1.00775	9.82752e-05	up	595.5	0.200532	0.758314		1551	-0.218376	0.634339		383	-0.553915	0.0747967	down	1126	-3.60373	5.04854e-58	down	down	1251	-2.53301	4.57766e-32	down	down	FALSE		down
YBR239C	1029	-0.163663	0.508024		1720	0.0349793	0.872191		1309.5	-0.164123	0.647054		915	-0.0313071	0.947931		1921	0.185884	0.410496		1334.5	0.246124	0.0921016			1164.5	-0.218217	0.178844			FALSE
YBR240C	237.5	0.989325	0.00046162	up	604	-0.299982	0.265546		568	0.182971	0.768312		227.5	-1.02276	0.000532976	down	561	-0.0265291	0.965823		394	1.68144	2.64032e-13	up		314	1.15592	2.23673e-06	up		FALSE		up
YBR241C	744	0.717886	0.000130765	up	5515.5	0.229091	0.207661		2283.5	-0.0374572	0.95695		788	-0.336929	0.199929		5752	-0.212019	0.356027		2614.5	2.78078	2.38092e-74	up	up	1299.5	1.48224	9.69906e-21	up		FALSE		up
YBR242W	2336	0.0854798	0.750192		875.5	0.740834	3.37968e-06	up	1996.5	-0.0501859	0.930625		2137.5	-0.216093	0.397837		1032	-0.201284	0.397918		1459.5	-2.17369	1.59903e-52	down	down	2038	-0.738988	1.80495e-07	down		FALSE		down
YBR243C	1229.5	-0.110156	0.704059		1901.5	-0.374473	0.0296865		1532.5	0.00499522	0.996553		1133.5	0.0517397	0.91873		1948	0.318693	0.120444		1650	0.397897	0.00892046			1316.5	-0.289226	0.0865933			FALSE
YBR244W	355.5	0.283738	0.680271		186.5	0.21959	0.698807		154.5	0.246618	0.851254		362	-0.0822566	0.945479		178	-0.440137	0.509222		242.5	-1.18867	0.00186161	down		223.5	-1.63777	4.09621e-05	down		FALSE		down
YBR245C	2168	-0.22712	0.288865		1860.5	-0.339336	0.0383878		2083	-0.0324638	0.95919		1925	0.0531494	0.90332		1897.5	0.268086	0.188643		2155.5	-0.521745	0.000180402			2096	-0.720541	5.14085e-07	down		FALSE		down
YBR246W	1322.5	-0.253238	0.372358		1187	-0.44393	0.0326755		1213	-0.0269205	0.976031		1145	0.0465555	0.936312		1145.5	0.241946	0.411468		1381.5	-0.397259	0.0280843			1272	-0.77509	2.87066e-05	down		FALSE		down
YBR247C	3800	-0.195894	0.434018		310.5	1.838	1.91353e-17	up	2599	-0.253668	0.433692		3290	-0.0813496	0.85186		332.5	-1.45715	7.86989e-12	down	2114	-5.32371	3.30673e-161	down	down	3263	-1.08681	2.78543e-12	down		FALSE		down
YBR248C	3196.5	0.00786512	0.988815		1306	0.408848	0.0941922		3603	0.0545982	0.954817		2930.5	-0.113154	0.834701		1539.5	0.0120855	0.983084		2153	-1.84601	5.53001e-21	down		3166.5	-0.377643	0.0841333			FALSE	down
YBR249C	15413	-0.466825	0.167454		4474.5	0.381841	0.196957		15356.5	-0.352586	0.493085		13024	0.260568	0.599648		5430.5	0.179207	0.702875		10967	-2.53207	2.24189e-28	down	down	16665	-0.538019	0.0343948			FALSE	down
YBR250W	48.5	0.255319	0.753792		91	0.192156	0.717734		120.5	0.231172	0.838648		59.5	0.492914	0.539322		128	0.70659	0.133504		61.5	0.578265	0.161412			70.5	0.78777	0.0676146	up		FALSE		up
YBR251W	919.5	-0.00187617	0.999546		1466	0.263591	0.27587		2414	-0.279172	0.493085		888	0.0446577	0.942188		1535	-0.226501	0.478845		1077.5	0.139266	0.500009			1645.5	0.941258	1.38857e-06	up		FALSE		up
YBR252W	1774.5	-0.491848	0.280097		404.5	-0.195224	0.667911		1433	-0.484743	0.437282		1807	0.659659	0.16355		414	0.123236	0.871898		1249	-2.64354	7.02884e-19	down	down	1789.5	-0.8974	0.00452298	down		FALSE		down
YBR253W	1247.5	-0.141962	0.658757		1213	0.106149	0.676642		1475	-0.0472925	0.954817		1222	0.145899	0.724811		1423	0.266789	0.319249		1199.5	-0.567438	0.00114598			1316.5	-0.396156	0.0348329			FALSE
YBR254C	13.5	-0.302469	0.950473		4.5	1.5932	0.634105		7	2.19155	0.742133		6	-4.80426	0.263603		3.5	-4.02068	0.305935		8.5	-3.11901	0.190587			8.5	-3.31417	0.207241			FALSE
YBR255C-A	326.5	-0.319716	0.3152		1350.5	-0.632953	0.00110038	down	1455.5	-0.787995	0.000353472	down	280	0.0544825	0.936312		1379.5	0.599397	0.00516951	up	954.5	1.8198	3.30094e-23	up		1013	1.82514	1.3566e-22	up		FALSE		up
YBR255W	644	0.262902	0.250148		1215	0.275162	0.105206		1171.5	-0.00672081	0.995496		600	-0.345334	0.157229		1288.5	-0.161288	0.501316		802	0.522805	0.000434657			806	0.451009	0.00418162			FALSE
YBR256C	3003.5	0.0104272	0.986308		5660.5	-0.0271404	0.942889		5104.5	0.237385	0.684997		2780.5	-0.142598	0.807902		6123	0.22322	0.579755		4167	0.563336	0.0132499			3498.5	0.113558	0.690548			FALSE
YBR257W	586	0.245187	0.420424		662	0.350465	0.119894		817.5	0.0464207	0.955717		592	-0.105494	0.837702		729.5	-0.12809	0.734514		543.5	-0.270997	0.167622			626	0.0388342	0.877276			FALSE
YBR258C	262	-0.162376	0.805306		525	0.0854242	0.8579		436	-0.0862868	0.954817		218.5	-0.411403	0.53914		529	-0.148004	0.835732		368.5	0.41334	0.208303			336.5	0.0487319	0.911588			FALSE
YBR259W	434.5	-0.194341	0.683835		657.5	-0.144599	0.692572		674.5	-0.497119	0.274229		396	0.00373118	0.997353		693.5	0.215823	0.645723		553.5	0.205952	0.442838			588.5	0.255728	0.389387			FALSE
YBR260C	941.5	0.121569	0.675634		1076.5	0.0862904	0.705376		1417.5	-0.0276267	0.967906		922	-0.0481022	0.925832		1079	-0.207058	0.414137		937	-0.1763	0.282583			1085.5	0.09102	0.640353			FALSE
YBR261C	1728.5	-0.693949	0.00451002	down	494.5	-0.226064	0.433321		1453	-0.419368	0.240276		1483.5	0.460045	0.146234		478	-0.0122939	0.984392		1326.5	-2.3818	3.26714e-32	down	down	1807	-0.93319	5.92206e-06	down		FALSE		down
YBR262C	1104	0.0339831	0.952699		2730.5	0.258302	0.440875		4758.5	-0.243848	0.72361		1117	0.0613997	0.939022		2911.5	-0.0890061	0.885806		1704	0.741908	0.00362645	up		2801.5	1.57444	7.55055e-10	up		FALSE		up
YBR263W	8673.5	-0.16858	0.559707		4005.5	0.5357	0.00423943		9208	0.0173707	0.986743		7883.5	0.105729	0.805552		4337.5	-0.314542	0.195731		6173.5	-1.85036	3.65471e-30	down		8642	-0.531734	0.00228838			FALSE	down
YBR264C	568.5	-0.205913	0.548304		1435.5	-0.384195	0.0825039		944.5	-0.0470311	0.957868		565.5	0.303059	0.415458		1394	0.19361	0.555017		1075.5	1.03777	3.41347e-08	up		736	0.0724499	0.774857			FALSE	up
YBR265W	1665.5	-0.558175	0.0155234		2162.5	0.107528	0.684477		2413	-0.324273	0.353697		1483.5	0.466777	0.0863512	up	2465	0.150803	0.66255		1966	-0.303024	0.103868			2199.5	-0.105097	0.642899			FALSE
YBR267W	3381.5	-0.156092	0.745748		379.5	2.08166	6.94943e-13	up	3903	-0.18655	0.806396		3153.5	0.110219	0.877842		437.5	-1.22551	6.32878e-05	down	1891	-5.06028	7.56037e-79	down	down	3657.5	-0.3438	0.220446			FALSE	down
YBR268W	1018	-0.16314	0.763839		1502	0.39368	0.260678		2782.5	-0.324177	0.630066		990	0.103595	0.905083		1686.5	-0.0877105	0.896487		1130.5	-0.195713	0.510319			1911	0.844609	0.00362544	up		FALSE		up
YBR269C	592	0.617748	0.145787		3209	0.0914675	0.833347		2498.5	-0.390294	0.554157		588.5	-0.498407	0.352735		3661.5	0.150175	0.813957		1685	2.30501	9.45263e-16	up	up	1510.5	1.99462	1.71441e-11	up		FALSE		up
YBR270C	351	0.0448986	0.917353		678	0.247097	0.269675		498	-0.329433	0.355556		336.5	-0.0233989	0.974118		740	-0.0599869	0.888237		462	0.463176	0.0138525			426.5	0.159331	0.48374			FALSE
YBR271W	1407	-0.304257	0.207283		282	1.06441	1.21416e-06	up	1086	-0.00159505	0.998362		1224	0.0791169	0.869458		330.5	-0.476432	0.0666408	down	872.5	-3.48779	1.07317e-74	down	down	1261	-1.08004	1.37521e-10	down		FALSE		down
YBR272C	654	-0.0923556	0.77601		1355	-0.641688	9.06199e-05	down	973.5	-0.203735	0.585151		672.5	0.306496	0.270841		1199	0.207102	0.410496		1118	0.943221	9.72289e-10	up		800.5	0.0603504	0.772661			FALSE	up
YBR273C	1377.5	0.248375	0.291895		3218.5	-0.121535	0.551368		1987.5	0.219063	0.512904		1340	-0.210017	0.490337		3103	-0.109757	0.709357		2187	1.0162	6.93476e-12	up		1448.5	-0.0318871	0.877276			FALSE	up
YBR274W	742.5	0.150368	0.632882		910	0.288938	0.167279		916	0.0841222	0.896791		695	-0.145891	0.724787		952.5	-0.228619	0.406619		739	-0.126047	0.497106			747	-0.203377	0.311559			FALSE
YBR275C	1580	0.0298134	0.934269		837	0.123201	0.600183		2310.5	-0.0180274	0.986073		1589.5	0.12574	0.741889		857.5	-0.146031	0.641513		1172	-1.32037	1.39233e-16	down		1801	0.00159958	0.994426			FALSE	down
YBR276C	1685.5	-0.12216	0.626995		1696	-0.0538996	0.79615		2581.5	-0.0620678	0.905202		1668.5	0.244281	0.320759		1708.5	-0.0574995	0.861739		1697.5	-0.370604	0.00812448			2055	0.0467791	0.795656			FALSE
YBR278W	489.5	-0.10706	0.745256		582.5	-0.0602647	0.807845		704	0.263722	0.433893		458.5	0.0668626	0.897844		570.5	-0.0947419	0.79305		534	-0.152041	0.389286			531.5	-0.24814	0.188171			FALSE
YBR279W	2034.5	-0.0558691	0.812196		4611	-0.439609	0.000186621		2763	0.196412	0.383654		1816	-0.109285	0.679495		4504	0.280305	0.049262	up	3553.5	1.01083	1.28284e-20	up		2171.5	-0.262951	0.0332506			FALSE	up
YBR280C	376	-0.0661387	0.856692		3057	-0.190095	0.293006		943.5	0.287908	0.32209		331.5	-0.166454	0.690212		2734.5	-0.255688	0.222723		1719.5	2.73628	3.88282e-71	up	up	562.5	0.580885	0.000845883			FALSE	up
YBR281C	1150.5	-0.0559261	0.91029		865	-0.0101051	0.979383		1177	0.218408	0.714641		1067	-0.0570846	0.936312		913	0.0820678	0.879731		985.5	-0.784035	0.000344583	down		1047.5	-0.693016	0.00268491	down		FALSE		down
YBR282W	639	0.0670691	0.901396		883	-0.0165163	0.968946		1412.5	-0.151301	0.842328		614	-0.0836696	0.913418		889.5	-0.0461459	0.942036		737	0.114206	0.663769			975.5	0.622023	0.0143116	up		FALSE		up
YBR283C	7696	-0.285185	0.216016		4494.5	0.257437	0.191157		6547.5	0.0810127	0.889251		6656	0.0589296	0.90343		4951.5	0.00689998	0.988201		6176.5	-1.39536	8.43549e-20	down		7093	-0.92535	5.92073e-09	down		FALSE		down
YBR284W	175	1.11993	0.00452294	up	1035.5	0.640988	0.0511679	up	331.5	0.412595	0.549708		168.5	-1.03201	0.0179012	down	1019	-0.756332	0.0367765	down	433.5	2.48787	4.34375e-16	up	up	177	0.74377	0.0340241	up		FALSE		up
YBR285W	74.5	2.7897	1.76665e-09	up	1976	-0.268591	0.417187		395	0.231406	0.76569		93.5	-1.13223	0.0117752	down	1848.5	-0.000180114	0.999749		1012	6.39589	2.7486e-56	up	up	169	3.66696	5.14022e-18	up	up	TRUE		up
YBR286W	21098.5	0.108131	0.757707		45313.5	0.314371	0.153307		23065.5	-0.01499	0.98981		18052	-0.439327	0.107283		48117	-0.218348	0.469201		29042.5	0.61969	0.000547375	up		20716	-0.310602	0.119949			TRUE	up
YBR287W	2945.5	-0.480153	0.0409887		6089	-0.057446	0.8305		2545.5	0.00124403	0.99878		2554	0.189486	0.6243		5952	-0.0875206	0.824312		4595	0.455516	0.0105948			2827.5	-1.01081	2.591e-08	down		TRUE		down
YBR288C	1463.5	-0.196994	0.379268		1401	0.110004	0.576552		1658.5	0.0629014	0.906927		1373	0.143279	0.645844		1546.5	0.101921	0.717388		1415	-0.566905	5.15137e-05			1498.5	-0.496626	0.000723225			TRUE
YBR289W	1125	0.184748	0.380115		1510	0.424622	0.00289317		2208.5	0.23557	0.316424		1071	-0.18104	0.489492		1632.5	-0.256314	0.152881		1128	-0.0881344	0.53508			1408.5	0.36966	0.00731748			TRUE
YBR290W	888.5	-0.0158438	0.96675		2379	-0.167541	0.404541		1546	0.251892	0.437282		775.5	-0.279874	0.340665		2329.5	0.0293742	0.942279		1635.5	1.11548	3.4617e-13	up		1067	0.0600932	0.772506			TRUE	up
YBR291C	631	0.0545184	0.916161		497.5	0.0917047	0.794691		872	0.0781185	0.935127		577	-0.108131	0.871212		536	0.0792913	0.888254		547.5	-0.68015	0.00377565	down		677	-0.0980596	0.739201			TRUE	down
YBR293W	699	0.125636	0.713727		868.5	0.0296638	0.918819		890.5	0.0246527	0.977709		642	-0.252816	0.47314		830	-0.265583	0.337964		739.5	-0.0112014	0.959832			731	-0.113416	0.614126			TRUE
YBR294W	466.5	-0.226089	0.834486		4457.5	-0.454726	0.517532		900	0.0593549	0.986073		434.5	0.174034	0.918893		4045.5	0.108187	0.935051		2650.5	3.03399	2.12124e-09	up	up	646.5	0.263975	0.687661			TRUE	up
YBR295W	657.5	0.276096	0.51552		1431	0.202869	0.541785		1328	-0.140011	0.86736		632	-0.219094	0.709473		1522.5	-0.0895398	0.879777		924	0.790154	0.0013606	up		904.5	0.659893	0.0121102	up		TRUE		up
YBR296C	70.5	1.69488	0.0704278	up	1285	2.23989	0.00110038	up	1915	1.02175	0.426784		69	-1.71062	0.100191		1420	-1.54249	0.059756	down	225	3.34977	5.00988e-07	up	up	571.5	4.73127	2.81473e-12	up	up	TRUE		up
YBR296C-A	6	2.55921	0.281576		34	0.439441	0.780672		67	0.33508	0.939312		5	-4.74047	0.0866722		29.5	-1.21741	0.513911		14	3.62524	0.0181559			28.5	4.57533	0.0039406			TRUE
YBR297W	235.5	0.28887	0.502045		2361	-0.68592	0.00441313	down	2438	-0.44457	0.244174		218	-0.419002	0.37155		2182	0.373042	0.248962		1467	3.4061	9.40239e-50	up	up	1369.5	3.21623	1.68059e-43	up	up	TRUE		up
YBR298C	464.5	-0.255315	0.347309		2815	-0.39389	0.0183245		1310	-0.0881302	0.86736		390	-0.0762427	0.883392		2378.5	-0.211908	0.365938		1745.5	2.30724	3.43496e-51	up	up	844	0.883731	9.088e-08	up		TRUE		up
YBR298C-A	4	1.62494	0.534864		30.5	-0.848766	0.531367		10.5	1.55517	0.58537		3.5	-2.47981	0.485101		29.5	0.653316	0.751989		19.5	3.94771	0.00556261			3.5	0.846125	0.668455			TRUE
YBR299W	114	1.30036	0.000141682	up	745	-1.01263	1.15305e-05	down	443	0.485289	0.225206		126	-0.742992	0.0743985	down	603	0.402519	0.212497		505.5	3.55802	7.4654e-40	up	up	190	1.87339	9.83717e-11	up		TRUE		up
YBR301W	17	2.08684	0.116202		36	1.0626	0.294779		47.5	0.583523	0.804453		22	-0.599352	0.771135		35.5	-1.2363	0.31615		14	1.40614	0.156636			19	1.89443	0.0667759			TRUE
YBR302C	585.5	-0.545791	0.00579584		2140	-0.985015	9.59278e-12	down	717.5	-0.39224	0.114629		447	-0.0135266	0.985551		1656.5	0.285936	0.157909		1706	1.71285	9.04315e-33	up		716	-0.265303	0.126171			TRUE	up
YCL001W	1378.5	-0.326722	0.157445		1144.5	-0.308744	0.118604		1668.5	-0.55783	0.01077		1263	0.259874	0.380092		1184	0.363391	0.0998382	up	1377.5	-0.619014	0.000115561	down		1682.5	-0.131277	0.498528			FALSE	down
YCL001W-B	22	0.122744	0.93436		147	0.540824	0.417395		65	0.114365	0.963236		23	0.154446	0.939022		171.5	-0.0973883	0.941052		67.5	2.15638	0.000249121	up	up	39	1.07668	0.110334			FALSE	up
YCL002C	559	-0.41768	0.238541		333	-0.390573	0.210523		553.5	-0.0213538	0.989308		534	0.445394	0.274621		303	0.00732632	0.992216		500.5	-1.08389	5.53418e-06	down		568	-0.703255	0.00517423	down		FALSE		down
YCL004W	546	0.317556	0.202658		847.5	-0.163411	0.443684		829	-0.0276805	0.970743		538.5	-0.192704	0.58747		835.5	0.0125656	0.978126		665.5	0.54119	0.00117019			616	0.245666	0.195886			FALSE
YCL005W	1070	-0.0989385	0.81164		1063	0.0585458	0.850119		1377.5	-0.390698	0.288877		1102	0.23725	0.568323		1203	0.200309	0.580457		1032.5	-0.528342	0.00982712			1249	-0.104776	0.680951			FALSE
YCL005W-A	1597	-0.288143	0.536553		1160.5	0.178055	0.651397		1701.5	-0.294631	0.672114		1649	0.433584	0.381325		1241	-0.0943315	0.887849		1388.5	-1.14792	2.11005e-05	down		1717	-0.566641	0.0555834			FALSE	down
YCL008C	1693	-0.203778	0.658757		2848	-0.0579712	0.881822		2139	-0.231242	0.746995		1527.5	0.105252	0.886453		3071	0.14296	0.790707		2243	0.274083	0.293299			1939.5	-0.231332	0.437925			FALSE
YCL009C	20931.5	-0.370624	0.141557		12149	0.121627	0.633146		28403	-0.315909	0.363642		19012.5	0.315845	0.311929		14319	0.276712	0.312959		17448	-1.38005	1.68756e-15	down		25937	-0.105922	0.634949			FALSE	down
YCL010C	1130.5	-0.274225	0.288388		1821	-0.641628	0.000310403	down	1186	0.14688	0.764121		922	-0.0916494	0.848005		1684.5	0.338205	0.140382		1676	0.517959	0.0017502			1117.5	-0.703051	5.84855e-05	down		FALSE		down
YCL011C	7111	-0.213898	0.440936		5121.5	-0.199715	0.371623		7393	0.0439296	0.955613		6700	0.239894	0.462874		4860.5	-0.107817	0.764636		6458	-0.825009	8.34318e-07	down		7060.5	-0.653055	0.000210204	down		FALSE		down
YCL012C	218.5	0.711962	0.054114	up	386.5	0.903089	0.00159935	up	415.5	-0.226516	0.758415		245	-0.187781	0.779521		468.5	-0.239582	0.604515		207	0.296585	0.309504			292	0.925101	0.00110644	up		FALSE		up
YCL014W	1530.5	0.22923	0.370139		994.5	0.426185	0.0259225		2465	0.36617	0.163175		1549	-0.0313615	0.952182		1104.5	-0.172739	0.551623		1110.5	-1.10259	9.73792e-12	down		1626	0.0101012	0.96582			FALSE	down
YCL016C	620	0.0611074	0.89483		971	0.452269	0.0627465		1046.5	0.135388	0.841702		599	0.00802741	0.996397		1126.5	-0.0639057	0.899203		680.5	0.02845	0.909709			736	0.139587	0.593991			FALSE
YCL017C	3042.5	-0.00517483	0.990559		2786	-0.0202	0.935096		4996.5	-0.0953641	0.841702		2985.5	0.140263	0.6747		2929	0.0353137	0.924297		2859.5	-0.480116	0.00110227			3835	0.20412	0.217863			FALSE
YCL018W	5183.5	-0.736615	0.254055		3036	-0.752854	0.154334		7953.5	-0.545213	0.59481		4727	0.537645	0.53914		2766.5	0.318066	0.710868		4953.5	-1.21623	0.00491896	down		7642.5	0.0546474	0.928266			FALSE	down
YCL021W-A	701.5	-0.602638	0.129698		1433.5	-0.756408	0.0157558	down	626	-0.546569	0.294305		733	0.813787	0.0399829	up	1404	0.732862	0.0387484	up	1289	0.785813	0.00465166	up		754.5	-0.666616	0.0272119	down		FALSE	up	down
YCL024W	978	-0.0908923	0.773854		749.5	0.564841	0.00193672		1807	-0.172245	0.6588		928.5	0.120784	0.75736		828.5	-0.320238	0.166213		797	-1.11021	5.41003e-12	down		1353	0.355639	0.0353287			FALSE	down
YCL025C	4895.5	-0.563876	0.0279778		16829.5	-1.0702	1.9715e-07	down	18454.5	0.14822	0.806396		4836	0.736029	0.00322036	up	16594.5	0.912022	3.97233e-05	up	13782.5	1.64589	1.07957e-17	up		10580	0.992764	8.70079e-07	up		FALSE		up
YCL026C-A	69.5	0.395145	0.684497		56.5	0.563197	0.430785		74.5	0.163356	0.944725		77	0.165095	0.921372		66.5	-0.12925	0.923		54	-0.73116	0.195754			62.5	-0.324653	0.626275			FALSE
YCL026C-B	179	1.03898	0.0307438	up	1107.5	-0.461365	0.280836		604.5	0.131848	0.922043		192	-0.566937	0.402602		1100.5	0.303548	0.627801		651	3.03666	4.84077e-18	up	up	309	1.63355	1.32824e-05	up		FALSE		up
YCL027W	580.5	0.783193	0.000462552	up	705.5	0.539739	0.0114566		357	-0.105809	0.889251		601.5	-0.501633	0.0735126	down	719	-0.600202	0.0100665	down	484	0.0173732	0.941284			384	-0.761619	0.000300887	down		FALSE		down
YCL028W	2950.5	-0.0100589	0.983086		3585.5	0.174557	0.478752		3924	-0.0980498	0.882545		2657	-0.108649	0.825504		3836.5	-0.101882	0.799213		3080	-0.181978	0.345781			3306.5	-0.109019	0.635535			FALSE
YCL029C	1203	0.0626161	0.82799		1224	-0.0373088	0.860713		1529	0.0774814	0.869244		1162	0.0375088	0.933956		1240	-0.0240206	0.949685		1188.5	-0.271739	0.0546875			1254	-0.212736	0.170648			FALSE
YCL030C	7994	0.126898	0.858247		12027	-0.166698	0.740889		11002	0.343654	0.708747		8371	0.233569	0.781902		14875	0.619106	0.216783		9908.5	0.470084	0.183445			8053	-0.12102	0.78552			FALSE
YCL031C	1925	-0.187007	0.523971		1513	0.252327	0.25218		2018.5	-0.0323207	0.965753		1758	0.0325502	0.955156		1579.5	-0.190653	0.524799		1675	-0.968692	1.2324e-08	down		1928	-0.561463	0.0018408			FALSE	down
YCL032W	927.5	0.117924	0.759211		1728.5	0.254845	0.300788		1791	0.165756	0.765657		939	0.0422546	0.947852		1808	-0.216311	0.511905		1182.5	0.433124	0.0290749			1185.5	0.336589	0.121887			FALSE
YCL033C	1320.5	0.313843	0.40657		2618	0.081792	0.81421		2644	-0.173417	0.807472		1287	-0.256562	0.608416		2688	-0.116748	0.822945		1762	0.675519	0.0040732	up		1846.5	0.652563	0.00869123	up		FALSE		up
YCL034W	1767.5	-0.130757	0.776492		5788.5	-0.506112	0.0607821		2652.5	0.0244711	0.986743		1697.5	0.2357	0.646964		5444	0.19599	0.653292		4124.5	1.5224	1.60229e-11	up		2090	-0.0775118	0.799437			FALSE	up
YCL035C	1115	1.77392	0.0669207	up	9914.5	0.0342933	0.978785		2578	0.406675	0.86736		1177	-1.3479	0.265037		10496	0.0207132	0.992214		4717.5	3.88994	2.63124e-08	up	up	1223.5	1.50052	0.0533493	up		FALSE		up
YCL036W	3613.5	-0.165306	0.775278		3985	0.573934	0.104816		5318	-0.261453	0.758314		3564.5	0.302276	0.637011		4556	-0.274441	0.612425		3440	-0.670533	0.0242361	down		4547.5	0.0468619	0.907046			FALSE	down
YCL037C	667.5	-0.350772	0.223827		1689.5	-0.591916	0.00380687	down	597.5	0.262527	0.570938		583	0.134961	0.781902		1935	0.762824	0.000311573	up	1335.5	1.08202	4.40541e-09	up		614.5	-1.06539	1.24635e-07	down		FALSE	up	down
YCL038C	395	0.580437	0.0111242		1902.5	-0.309671	0.0941561		1020	0.107013	0.841601		447	-0.04522	0.936312		2071.5	0.431455	0.0282409	up	1143.5	2.36728	1.49411e-45	up	up	589.5	1.0568	4.05761e-09	up		FALSE		up
YCL039W	1125.5	0.13326	0.657133		3933	-0.0425085	0.856476		2614.5	0.000980131	0.99878		1075.5	-0.0939726	0.831013		3831	-0.184751	0.473485		2392.5	1.52264	3.77277e-23	up		1685	0.694732	2.40204e-05	up		FALSE		up
YCL043C	32202.5	-0.123487	0.752825		124902	-0.425497	0.0731518		25309	0.0982805	0.897506		29101	0.0207631	0.977572		126998	0.332828	0.272615		83679.5	1.71785	1.24683e-18	up		27911	-1.01109	8.15685e-07	down		FALSE	up	down
YCL044C	1875	-0.0995332	0.836213		8994	-0.508838	0.0575374		2906	-0.180402	0.797103		1717.5	0.0207611	0.982875		8802.5	0.329195	0.363022		5856	2.0793	1.39799e-20	up	up	2347.5	0.11622	0.690807			FALSE	up
YCL045C	5649.5	-0.0457076	0.921484		2831	0.556495	0.0195606		5696.5	0.146351	0.821739		5244.5	-0.037678	0.956191		3112	-0.301685	0.360171		3955.5	-1.70549	3.39029e-17	down		5295	-0.621243	0.00433658	down		FALSE		down
YCL048W-A	148.5	4.14812	2.42624e-12	up	571	1.17023	0.0188841	up	116	0.998391	0.236257		159.5	-2.89428	1.58833e-07	down	610.5	-0.898727	0.135904		164	3.9234	1.57116e-12	up	up	44	1.6156	0.0103039			FALSE	up
YCL049C	1348	0.423333	0.288865		6345.5	-0.111178	0.771426		3998.5	0.060812	0.95919		1545.5	0.0690557	0.934713		7200	0.333224	0.429839		3647	2.08872	1.32303e-16	up	up	2296.5	1.11125	3.35826e-05	up		FALSE		up
YCL050C	3880.5	-0.271188	0.521574		2174.5	-0.446599	0.142809		2595	-0.0541114	0.962103		3654.5	0.212973	0.71426		1895	-0.0430326	0.950458		3336.5	-1.13904	3.36583e-06	down		3303	-1.26429	6.22544e-07	down		TRUE		down
YCL051W	938.5	-0.0492729	0.907716		2184	-0.0505342	0.854847		1456	0.157117	0.767489		839.5	-0.0949166	0.859669		2171	-0.0965893	0.811617		1504	0.844009	3.60003e-06	up		1088	-0.0320047	0.899271			TRUE	up
YCL052C	1225	0.0916328	0.737086		3005.5	-0.415591	0.00494295		1912.5	0.0789291	0.86736		1152.5	-0.135911	0.671814		2780	0.105673	0.683647		2209	1.18296	5.77377e-19	up		1407	0.0811504	0.642593			TRUE	up
YCL054W	4851	-0.0424999	0.941733		419	2.04094	1.98382e-12	up	5094.5	0.100303	0.92173		4683	0.0801388	0.921925		503	-0.999775	0.0018624	down	2577	-5.3358	2.97866e-87	down	down	4605.5	-0.615275	0.0229754	down		TRUE		down
YCL055W	680.5	0.460267	0.0486723		1164.5	-0.0597086	0.811562		951	-0.0371109	0.962103		715	-0.153778	0.706226		1244.5	0.217358	0.42385		850	0.67646	7.8872e-05	up		720.5	0.20231	0.318467			TRUE	up
YCL056C	237	0.225104	0.676533		283.5	0.319926	0.396516		414	-0.183508	0.840831		281.5	0.346129	0.553095		340	0.143596	0.818417		229	-0.164005	0.604302			305.5	0.444152	0.166786			TRUE
YCL057W	2531	0.157508	0.518237		3800.5	-0.332471	0.0423958		3476	-0.0728655	0.889251		2420	-0.131235	0.693062		3759	0.163571	0.495877		3186	0.477985	0.000746621			2772.5	0.0331747	0.862811			TRUE
YCL058C	808	0.418238	0.337417		469	0.960589	0.00276151	up	1606.5	-0.468766	0.394918		872.5	-0.150063	0.848005		608.5	-0.122794	0.853006		492	-1.60626	1.45649e-08	down		1196.5	0.808997	0.00578167	up		TRUE	down	up
YCL058W-A	69	-0.102869	0.953872		25	-0.22821	0.864586		120	-1.06259	0.551622		59	-0.39337	0.864997		24	0.150934	0.949685		48.5	-1.7701	0.035046			105	0.603838	0.52721			TRUE
YCL059C	3538.5	-0.240964	0.256987		474	1.32676	2.07063e-13	up	2722.5	-0.088238	0.853732		3190	0.104718	0.764778		544.5	-0.73012	0.000143249	down	2073.5	-4.24443	8.69484e-149	down	down	3166	-1.00416	2.33415e-12	down		TRUE		down
YCL061C	957.5	0.0509846	0.876325		863.5	-0.000806536	0.997694		1412.5	0.00349266	0.997499		862.5	-0.202203	0.526097		861.5	-0.0807468	0.819092		884	-0.45577	0.00410736			1088.5	0.0274037	0.896227			TRUE
YCL063W	964	0.0898804	0.81164		517.5	-0.134589	0.627546		1062	0.0492845	0.954817		974	0.12061	0.796418		547	0.187881	0.594107		732.5	-1.14118	8.63696e-10	down		926	-0.425933	0.0328468			TRUE	down
YCL064C	160.5	0.488457	0.655569		5219	-0.665135	0.372072		2219	1.37393	0.134625		154.5	-0.377023	0.805682		6903.5	1.29952	0.0886653	up	3076.5	5.32139	6.48495e-21	up	up	546.5	2.4864	3.81295e-05	up	up	TRUE		up
YCL066W	17	1.01504	0.482823		38.5	-1.22465	0.202124		25	-0.368618	0.904785		19.5	-0.421064	0.858388		24.5	0.0234889	0.992214		31	1.86474	0.0275008			18.5	0.766785	0.459327			TRUE
YCL067C	320.5	0.328563	0.810226		775.5	-0.384255	0.691884		538	0.0758436	0.986073		300	-0.521886	0.747085		734.5	0.303334	0.843313		558.5	1.25121	0.065822	up		371	0.380336	0.650309			TRUE	up
YCL068C	152.5	0.411134	0.386982		301.5	-0.207594	0.583354		232	-0.0318881	0.986073		142	-0.492588	0.371315		294.5	0.0448357	0.952844		218	0.924039	0.00135647	up		168.5	0.240807	0.502084			TRUE	up
YCL069W	1	2.23056	0.878799		0	-0.181411	0.987807		0	-0.270719	0.996553		1	-2.13145	0.926548		0	0.13564	0.994374		0	-0.295762	0.97196			0	-0.369251	0.970143			TRUE
YCL073C	1	2.46254	0.795845		0	-0.181382	0.982434		4.5	0.7603	0.970771		1.5	-0.986501	0.949321		0	0.135696	0.992371		0	-0.295774	0.960784			2	2.79913	0.634949			TRUE
YCR002C	1841.5	0.234549	0.172082		2225	-0.319989	0.0167459		2497	0.156105	0.564387		1793	-0.148722	0.539347		2173	0.164406	0.385362		2025	0.211791	0.0812953			1891.5	-0.0672929	0.654834			FALSE
YCR003W	540.5	0.127861	0.813643		638	-0.188491	0.61164		1253	0.0547529	0.963027		534.5	-0.0729716	0.93336		576.5	-0.119689	0.844796		577	-0.0126141	0.969375			802.5	0.65614	0.0190371	up		FALSE		up
YCR004C	2520.5	0.349122	0.26005		5606.5	-0.300259	0.244178		5215	-0.513257	0.112277		2656	-0.0173326	0.984491		4833	-0.304698	0.338649		4034	1.10849	3.86292e-08	up		3880.5	0.926216	1.14038e-05	up		FALSE		up
YCR005C	2403.5	0.205154	0.690999		106132	-0.105579	0.79657		50455.5	0.561197	0.245219		2626.5	0.21678	0.744419		127386	0.489965	0.224948		51303	5.28215	1.96691e-88	up	up	18222	3.62133	2.46361e-41	up	up	FALSE		up
YCR007C	234	0.502004	0.260428		789	0.28682	0.425386		437.5	-0.197269	0.823865		226	-0.507753	0.338462		885.5	0.0121575	0.987261		427	1.49238	1.40609e-07	up		310	0.79091	0.0107366	up		FALSE		up
YCR008W	3605	-0.13281	0.607353		5939.5	0.00457293	0.985245		5110.5	0.00537945	0.996553		3186.5	-0.0729519	0.859669		6335	0.071385	0.823883		4633.5	0.280328	0.0568855			4142.5	-0.118226	0.50099			FALSE
YCR009C	2381.5	0.00869571	0.981764		4938	-0.645383	4.05119e-05	down	2418	-0.0532226	0.93325		2256.5	-0.0448666	0.928521		4434	0.25982	0.236658		4054	1.00624	4.33595e-12	up		2300	-0.47348	0.00287488			FALSE	up
YCR010C	120	1.08099	0.00743332	up	25447	0.91703	0.00092664	up	5235	0.515556	0.253973		135	-0.519127	0.363242		31631	-0.202583	0.679531		7992	7.42885	1.88411e-140	up	up	1878	5.24728	1.6728e-69	up	up	FALSE		up
YCR011C	1818.5	0.273617	0.285933		7054	-0.547348	0.00223591		3015.5	0.0721388	0.909818		1783	-0.180535	0.617555		6317.5	0.149796	0.618867		4783.5	2.03836	3.27688e-37	up	up	2116.5	0.316945	0.0851707			FALSE	up
YCR012W	178202	-0.439652	0.410047		266234	-1.13581	0.00196412	down	26304.5	-0.357879	0.674893		155850	0.289438	0.710207		208502	0.404248	0.468419		277718	0.508259	0.138071			118236	-3.27436	1.95586e-23	down	down	FALSE		down
YCR014C	298.5	0.667483	0.0086309	up	338.5	-0.152907	0.580748		590	0.0453258	0.957868		312	-0.39695	0.238141		323	-0.0757082	0.878061		284	0.271318	0.205097			369	0.771376	0.000218602	up		FALSE		up
YCR015C	216.5	0.243882	0.67064		342.5	0.655078	0.0604768	up	347	0.0750558	0.955717		235.5	0.115461	0.90332		417	0.00696777	0.993275		224.5	0.076704	0.827097			250	0.246402	0.507035			FALSE
YCR016W	2116	-0.356511	0.382848		347	1.0402	0.00072412	up	1383	-0.204659	0.794904		1892.5	0.161629	0.807954		436	-0.221549	0.676561		1298.5	-3.80346	1.38746e-46	down	down	1852	-1.24036	2.59544e-06	down		FALSE		down
YCR017C	3195	-0.0605122	0.87589		4693.5	0.330274	0.142134		5600	0.0695344	0.925151		2910	-0.0403209	0.946635		4894.5	-0.297065	0.291425		3552.5	-0.00919664	0.968389			4000	0.206829	0.336715			FALSE
YCR018C	493	-0.68223	0.0505083	down	620	-0.903485	0.00139282	down	430	-1.07025	0.00160478	down	473	0.707292	0.0622279	up	617	0.787306	0.0144108	up	691.5	0.105523	0.706493			573.5	-0.460135	0.106083			FALSE
YCR019W	412.5	0.404296	0.122939		628.5	0.236376	0.291789		746.5	0.290398	0.412677		428.5	-0.103073	0.83844		646.5	-0.253381	0.361659		450	0.334881	0.076392			470	0.337244	0.0973756			FALSE
YCR020C	238	0.669043	0.0417103	up	221.5	0.963411	0.000531165	up	277	0.0487406	0.963459		239.5	-0.462733	0.272056		252.5	-0.537704	0.109125		164	-0.654618	0.0145419	down		213.5	0.0228218	0.950557			FALSE	down
YCR020C-A	636	-0.550642	0.132817		416	0.717704	0.0190057	up	1122	-0.237587	0.742104		605	0.485691	0.272988		492	-0.164236	0.768591		525.5	-1.66504	1.4946e-10	down		910.5	0.072864	0.831852			FALSE	down
YCR020W-B	688.5	-0.209754	0.70519		605.5	-0.0047318	0.992527		957	-0.107004	0.930007		641.5	0.0665527	0.943567		647.5	0.225588	0.699263		655	-0.669596	0.0248784	down		800.5	-0.142623	0.701175			FALSE	down
YCR021C	4589	-0.412204	0.773854		25924.5	-0.43283	0.684477		9410	-0.467584	0.843247		3975.5	0.102063	0.967136		14363	-2.2061	0.0155322	down	16570.5	2.07313	0.00451989	up	up	7654.5	0.561158	0.527621			FALSE	up
YCR023C	1187.5	-0.176714	0.548304		1917	-0.361645	0.0643455		2106.5	-0.319677	0.293239		1166	0.28581	0.351042		1930	0.276354	0.271075		1642.5	0.416685	0.0137495			1705	0.407547	0.023554			FALSE
YCR024C	429	-0.0433479	0.915927		1408.5	-0.471061	0.00977328		1416	-0.032133	0.963459		404.5	-0.0071452	0.996109		1374	0.338669	0.130147		990.5	1.55615	1.34096e-20	up		836.5	1.11144	2.08041e-10	up		FALSE		up
YCR026C	2060	0.0380884	0.936401		3185	0.515622	0.0342723		4083	0.228065	0.671685		2032	0.122665	0.83092		3371	-0.4019	0.184398		2253.5	-0.00845738	0.973195			2696	0.335027	0.157416			FALSE
YCR027C	485.5	0.124577	0.729822		634.5	0.0738209	0.783646		944.5	-0.0295134	0.970771		456.5	-0.169372	0.700065		643.5	-0.1303	0.71953		521.5	0.0646922	0.75391			654	0.50399	0.00912752			FALSE
YCR028C	1364.5	-0.247072	0.499435		893.5	0.628895	0.0123174	up	1923.5	0.0785394	0.930306		1276	0.254692	0.567331		985.5	-0.373132	0.260737		1070.5	-1.4835	5.7128e-12	down		1575.5	-0.220739	0.384173			FALSE	down
YCR028C-A	2038	-0.215188	0.291737		2161	-0.457555	0.00177969		3506.5	-0.316278	0.129415		2049	0.375069	0.0475661	up	2146.5	0.358247	0.0360963	up	2289	-0.154103	0.26531			2863.5	0.316192	0.025024			FALSE
YCR030C	3013	0.206111	0.405418		11119	-0.164646	0.409938		5149.5	0.267764	0.37886		2870	-0.168859	0.607033		10783.5	-0.0378821	0.921859		6838.5	1.69716	1.95472e-30	up		3446	0.168985	0.34692			FALSE	up
YCR031C	47787	-0.556734	0.380645		6631.5	0.551527	0.280839		35804	-0.402846	0.708747		44940.5	0.575089	0.453159		7027.5	-0.477836	0.480262		31522	-3.82413	7.33599e-23	down	down	47093.5	-1.08273	0.0108475	down		FALSE		down
YCR032W	533.5	0.135245	0.696182		1094.5	-0.115637	0.635031		858.5	-0.110317	0.849698		532	0.0355375	0.95254		1095	-0.00413851	0.993275		794.5	0.839034	1.90265e-06	up		651	0.310161	0.122773			FALSE	up
YCR033W	1909.5	-0.102735	0.606917		2662	-0.0778997	0.612465		2849	-0.00355808	0.996553		1697	-0.0992771	0.709763		2572.5	-0.126337	0.498418		2272	0.105652	0.363656			2220.5	-0.0507102	0.720259			FALSE
YCR034W	7386	-0.505948	0.0001124		1068.5	0.810363	2.70596e-09	up	6979	-0.421105	0.00639654		6607.5	0.368404	0.0167414	up	1251	-0.317823	0.0595693	down	4747.5	-3.88304	1.60998e-222	down	down	7995.5	-0.651981	2.19104e-08	down		FALSE		down
YCR035C	2000.5	-0.0693576	0.75717		2297	-0.365395	0.00386761		1697	-0.0172671	0.976722		1830	-0.033468	0.930331		2304	0.288175	0.0531993	up	2245.5	-0.0165225	0.902243			1784	-0.803223	7.50144e-12	down		FALSE		down
YCR036W	1068.5	0.301384	0.110206		2181	-0.322114	0.026262		2329.5	0.27515	0.204692		1034	-0.263712	0.242605		2357	0.447057	0.00296944	up	1617	0.990311	1.01408e-14	up		1384	0.555787	4.70765e-05			FALSE	up
YCR037C	1980	-0.305521	0.303278		1736.5	0.564126	0.010148		3195.5	-0.0787234	0.918829		1676.5	0.0136582	0.987619		2002.5	-0.193348	0.577083		1752.5	-1.01411	1.1016e-07	down		2560.5	0.0544011	0.832049			FALSE	down
YCR040W	17	1.01504	0.482823		38.5	-1.22465	0.202124		25	-0.368618	0.904785		19.5	-0.421064	0.858388		24.5	0.0234889	0.992214		31	1.86474	0.0275008			18.5	0.766785	0.459327			FALSE
YCR042C	1315.5	0.386029	0.0298964		1403	0.075002	0.707774		1754.5	0.393606	0.0512945		1319	-0.240318	0.320893		1428	-0.110742	0.67557		1214.5	-0.093637	0.527416			1218.5	-0.181114	0.251195			FALSE
YCR044C	966.5	-0.417666	0.0292559		896	0.138381	0.490806		1251	0.053583	0.929366		826	0.171392	0.582859		931.5	-0.0983293	0.750187		960.5	-0.725719	6.53093e-07	down		1101	-0.368807	0.0179911			FALSE	down
YCR046C	2144.5	-0.0433415	0.947437		2975	0.513082	0.135913		5218	-0.383039	0.551622		2057.5	0.0437061	0.963844		3234.5	-0.329843	0.490871		2221	-0.277664	0.35179			3718.5	0.78124	0.00913677	up		FALSE		up
YCR047C	3112	-0.114332	0.810226		953.5	0.823774	0.00197641	up	3543.5	0.146777	0.84965		2906.5	0.109601	0.870997		1065.5	-0.453549	0.188775		1966	-2.6737	6.27844e-31	down	down	3077.5	-0.568717	0.022857			FALSE	down
YCR048W	2738.5	-0.326158	0.442516		1783	0.498598	0.116093		1632	0.276067	0.68749		2532	0.329158	0.532121		1914	-0.397669	0.327441		2217	-1.47443	9.39595e-09	down		2180.5	-1.67004	2.61262e-10	down		FALSE		down
YCR050C	409.5	-0.419078	0.510917		435	-0.0270463	0.96811		324	-0.131046	0.935127		395.5	0.477027	0.528711		444.5	-0.0378483	0.972849		441.5	-0.521087	0.178488			393.5	-1.05122	0.00863864	down		FALSE		down
YCR051W	3324.5	-0.36868	0.447531		1219	0.699024	0.0469451	up	4065	-0.0214334	0.99253		3130.5	0.35132	0.563501		1467	-0.150041	0.823629		2336.5	-2.46714	2.92525e-17	down	down	3670.5	-0.542654	0.0974146			FALSE	down
YCR052W	3986	-0.0447543	0.910316		2586	0.395684	0.0570333		4703.5	0.129796	0.807757		3550.5	-0.108529	0.811229		2926.5	-0.104636	0.784227		3107	-1.23919	6.40383e-13	down		4014	-0.452196	0.0156302			FALSE	down
YCR053W	10062.5	-0.161532	0.587595		3529	0.346378	0.0914634		7015	-0.0316301	0.966259		9173.5	0.0761732	0.875872		4055	0.0135511	0.978104		6846.5	-2.12122	6.84338e-38	down	down	8510.5	-1.0843	2.08041e-10	down		FALSE		down
YCR054C	676	-0.152115	0.762638		369.5	0.232204	0.530964		933	-0.0661843	0.955613		642	0.0676825	0.936065		376	-0.301674	0.51555		513	-1.45377	2.38652e-08	down		776	-0.179505	0.57243			FALSE	down
YCR057C	4703.5	-0.156554	0.547368		442	2.05622	5.76632e-25	up	3763.5	-0.209589	0.545117		4305.5	0.0710887	0.870997		502	-1.29448	1.72867e-11	down	2597.5	-5.26819	2.19052e-178	down	down	4268	-0.852525	2.74464e-08	down		FALSE		down
YCR059C	3591	-0.273309	0.318925		1379	1.39553	1.35754e-13	up	5046	-0.203015	0.645962		3635	0.485551	0.0551339	up	1688	-0.586792	0.00856048	down	2370	-2.77606	4.93241e-55	down	down	4378.5	-0.119583	0.584508			FALSE	down
YCR060W	64.5	0.861408	0.239219		386.5	1.18195	0.0135192	up	828	0.365664	0.758314		63.5	-0.736603	0.425298		441.5	-0.67971	0.284523		132.5	1.95953	3.01894e-05	up		317.5	3.28848	2.46571e-12	up	up	FALSE		up
YCR061W	876	0.137288	0.71282		2695	-0.165261	0.517884		2172.5	-0.337265	0.355222		839	-0.0766592	0.898353		2694	0.0168257	0.975185		1748	1.39947	7.58851e-14	up		1514	1.01127	2.52384e-07	up		FALSE		up
YCR063W	138	0.365006	0.469997		127	1.15562	0.00106021	up	268.5	0.23936	0.76569		130	-0.357511	0.571733		190	0.24287	0.660332		97.5	-1.02425	0.00205408	down		169.5	0.447097	0.18302			FALSE	down
YCR065W	1069	-0.0888022	0.859228		567.5	0.552639	0.0599997		1474.5	-0.0654853	0.954817		946.5	-0.0735948	0.926548		687.5	-0.00394061	0.995758		760	-1.66062	6.3292e-12	down		1220	-0.088759	0.775464			FALSE	down
YCR066W	429	0.0107261	0.980195		513.5	-0.0562336	0.823742		568	-0.201234	0.619313		424	0.0813362	0.870997		536	0.101638	0.773905		458.5	-0.0879952	0.635166			480.5	-0.0398795	0.861165			FALSE
YCR067C	2854.5	0.114795	0.654447		3467	-0.0995363	0.609931		3817.5	0.136334	0.717998		2682	-0.174699	0.537706		3489.5	0.00881433	0.981299		3065.5	0.0195795	0.904884			2956.5	-0.167684	0.295975			FALSE
YCR068W	879	-0.0392856	0.930882		2334.5	-0.424553	0.0575374		1952	-0.00997148	0.995123		802	-0.0527586	0.934955		2208	0.125082	0.753895		1698.5	1.216	1.62942e-10	up		1325	0.590319	0.00419639	up		FALSE		up
YCR069W	1965.5	-0.286726	0.179093		3662.5	-0.0633708	0.767644		3290.5	-0.000673119	0.998987		1753	0.177582	0.557951		4006	0.194847	0.403286		2847	0.453968	0.00183766			2573.5	0.115544	0.515477			FALSE
YCR071C	541.5	-0.100834	0.83776		897	0.182319	0.569999		1372.5	-0.306557	0.555777		498	-0.0715099	0.927578		919	-0.189689	0.670801		673	0.162067	0.519608			956	0.796474	0.00104077	up		FALSE		up
YCR072C	2578	-0.132413	0.558133		181.5	1.9144	1.84114e-15	up	2121.5	-0.127269	0.728988		2412.5	0.0924896	0.774381		210.5	-1.11749	4.62046e-07	down	1414	-5.58224	8.44717e-150	down	down	2343.5	-0.848106	1.31876e-10	down		FALSE		down
YCR073C	1078.5	0.383659	0.239219		1136.5	0.443449	0.0904034		1960.5	0.161308	0.806945		1077.5	-0.243649	0.597241		1399.5	0.132062	0.775186		924	-0.315357	0.167349			1269	0.396913	0.100186			FALSE
YCR073W-A	2048.5	-0.0296041	0.951358		6161	-0.0583286	0.850119		4503.5	0.00318942	0.997499		1869	-0.0448544	0.946611		6195.5	-0.0688063	0.888254		3934.5	1.21517	1.28025e-09	up		3033.5	0.556025	0.0106773			FALSE	up
YCR075C	614	-0.0255904	0.967856		1115.5	-0.250075	0.481142		1172	0.0695141	0.955368		556	-0.0996764	0.906698		1127.5	0.197264	0.705512		879	0.621432	0.0210922	up		812.5	0.339653	0.267268			FALSE	up
YCR075W-A	112	0.125238	0.921905		191.5	0.936557	0.176056		331.5	-0.233166	0.913719		140.5	0.447611	0.739745		273.5	0.418187	0.699847		112.5	-0.284395	0.647081			212.5	1.00939	0.102139			FALSE
YCR076C	891	-0.472179	0.166938		1756.5	-0.359086	0.217622		1674	-0.246521	0.683079		809.5	0.351015	0.436506		1638	0.0097527	0.988682		1448.5	0.536703	0.0233987			1342	0.239085	0.386344			FALSE
YCR077C	5604.5	-0.115605	0.772598		6384.5	0.231901	0.383632		6699	0.193824	0.731183		4774	-0.155573	0.751104		7161.5	0.0144831	0.981122		5657.5	-0.370935	0.0734529			5648.5	-0.519624	0.0165101			FALSE
YCR079W	1090.5	-0.0355031	0.955156		3947	0.159019	0.691058		2678	0.163438	0.86079		914.5	-0.285938	0.639759		4267.5	-0.0505544	0.945282		2251.5	1.32815	1.05439e-06	up		1670.5	0.590085	0.0503734	up		FALSE		up
YCR081W	440.5	-0.141893	0.683121		635	0.0708917	0.790138		745	-0.0689571	0.921808		389.5	-0.0386581	0.949971		653.5	-0.0627979	0.885806		523	0.0741824	0.71221			571	0.180153	0.400438			FALSE
YCR082W	1233.5	0.171073	0.577635		2040	0.0456915	0.862482		2381	0.0746542	0.90945		1321	0.177009	0.643803		2101	0.0087185	0.984848		1537	0.443565	0.0111746			1616.5	0.471982	0.0104594			FALSE
YCR083W	3	-1.07426	0.744596		175	-0.208888	0.903182		87.5	-2.20578	0.253557		9.5	3.12019	0.225301		96	-2.58125	0.0778557	down	94.5	5.15484	6.17549e-05	up	up	71.5	4.90566	0.000277403	up	up	FALSE		up
YCR084C	7504	-0.0108204	0.982298		7058.5	0.211611	0.409667		11143.5	0.0796226	0.918829		6766	-0.0830106	0.883392		7321	-0.224542	0.494984		6880.5	-0.56582	0.00353703			8553.5	-0.0432526	0.868079			FALSE
YCR086W	1670	-0.28231	0.573352		195	0.821595	0.0283158	up	1475	-0.394853	0.547391		1681	0.377578	0.507		176.5	-1.40868	0.000291731	down	988.5	-4.12004	3.05503e-42	down	down	1699	-0.669488	0.0299279	down		FALSE		down
YCR087C-A	608	0.202587	0.710491		495.5	-0.0936321	0.83274		945	-0.249032	0.761738		718.5	0.358692	0.537072		631	0.545173	0.189982		529	-0.53062	0.073497			729	0.188132	0.59853			FALSE
YCR088W	4525.5	0.00377528	0.996337		11158.5	-0.417918	0.0662981		6102	-0.109571	0.87193		4075	-0.128327	0.795643		11795	0.411714	0.120082		8243	1.14695	1.52597e-09	up		5099.5	-0.0537197	0.836396			FALSE	up
YCR089W	821.5	0.652488	0.00482324	up	1070.5	0.00696424	0.982434		1140	-0.237204	0.591117		877	-0.271799	0.450846		1066	-0.120376	0.757083		820.5	0.359592	0.0640662			853	0.345251	0.100014			FALSE
YCR090C	1132	-0.508194	0.0211849		960	-0.315982	0.135913		1223	-0.0947031	0.876861		908.5	0.0617753	0.911203		900	0.0911277	0.815336		1168	-0.668113	8.87303e-05	down		1223.5	-0.602322	0.000752472	down		FALSE		down
YCR091W	302.5	0.0288598	0.9472		5136.5	-0.306153	0.0683412		992	0.00480397	0.996553		281.5	-0.100635	0.849592		4621	-0.10542	0.709999		2800.5	3.89717	6.40152e-131	up	up	584	1.20341	4.27943e-12	up		FALSE		up
YCR092C	729.5	0.0496837	0.87702		821.5	0.16591	0.409023		789.5	0.172932	0.6588		706.5	-0.00912177	0.990232		871	-0.106714	0.727176		719.5	-0.256938	0.104451			678	-0.530767	0.00110677			TRUE
YCR093W	2350.5	0.104856	0.625208		2510.5	0.454152	0.000443904		2882.5	0.097257	0.780109		2162	-0.216977	0.296742		2499	-0.555716	3.33003e-05	down	2135.5	-0.459587	0.000114868			2353.5	-0.264714	0.040541			TRUE
YCR094W	1195	-0.20584	0.511581		1295.5	-0.240584	0.307435		1549	-0.336186	0.33124		1133	0.215655	0.570534		1215	-0.0299848	0.953948		1306.5	-0.202365	0.29264			1413	-0.0664118	0.780298			TRUE
YCR095C	466	0.0500829	0.917829		602.5	-0.184712	0.526218		642.5	0.0990197	0.903051		434.5	-0.106943	0.864997		561	-0.106417	0.824226		535.5	0.131866	0.569495			509	-0.0970637	0.72655			TRUE
YCR095W-A	27.5	0.381687	0.833531		53	-0.997628	0.35227		31	0.0171659	0.997499		25	-0.666743	0.757674		36.5	0.114183	0.962362		46.5	1.25074	0.152554			25	-0.290341	0.801474			TRUE
YCR096C	715.5	-0.72998	0.0919919	down	1599	-0.333566	0.413016		1119.5	0.0679737	0.962103		490.5	-0.286679	0.69971		1422	0.0587798	0.943105		1284	0.562349	0.0753848			919.5	-0.34117	0.346919			TRUE
YCR097W	820.5	-0.442703	0.60767		2495	-0.131127	0.859999		1560	-0.311625	0.842328		690.5	-0.0856925	0.957929		2404	-0.0248611	0.984848		1698.5	0.990418	0.0437511	up		1249.5	0.259522	0.670977			TRUE	up
YCR098C	112	0.715842	0.164681		1089	0.275099	0.499358		1867.5	-1.08671	0.00629309	down	148.5	0.26157	0.751104		1229.5	-0.0201396	0.981122		497	3.1422	1.50515e-21	up	up	1249	4.46097	9.39642e-42	up	up	TRUE		up
YCR101C	97	0.100364	0.911823		289	-0.454595	0.318148		99.5	0.922722	0.186284		90.5	-0.102966	0.936312		270.5	0.222598	0.766717		207	1.54339	3.51136e-05	up		75.5	-1.08781	0.0154578	down		TRUE	up	down
YCR102C	99.5	-0.0123717	0.992588		185.5	-0.190721	0.723563		115.5	0.392517	0.712575		100.5	0.164038	0.888254		211.5	0.404129	0.517485		143.5	0.605496	0.121914			93.5	-0.590533	0.189881			TRUE
YCR104W	72	0.168645	0.820344		150	-0.205453	0.644157		78.5	-0.28276	0.791208		66	-0.270033	0.767415		168	0.391979	0.441764		110	0.895292	0.00878952	up		73	-0.169382	0.712733			TRUE	up
YCR105W	247	-0.192615	0.642089		363.5	-0.294599	0.276262		303.5	-0.214731	0.723872		234	0.21529	0.678984		378.5	0.33338	0.303479		322	0.248872	0.274163			278	-0.253239	0.327172			TRUE
YCR107W	355	-0.341692	0.27009		500.5	-0.466277	0.0396531		501.5	-0.672678	0.0129808	down	368.5	0.525345	0.0811353	up	507	0.418937	0.117978		473	0.179648	0.388722			473	0.10427	0.675832			TRUE
YCR108C	13.5	-0.832178	0.658757		25.5	-0.28042	0.838544		29	-1.08283	0.629018		7	-0.748591	0.804187		28	0.390307	0.853006		22	0.439248	0.667451			26.5	0.720163	0.52261			TRUE
YDL001W	572.5	0.0266816	0.952699		615.5	0.00567787	0.987217		870.5	-0.02593	0.980096		545	-0.0128387	0.989031		662	0.132333	0.746436		578	-0.243464	0.241429			663	0.0559456	0.832049			FALSE
YDL002C	883.5	-0.150523	0.550891		1279	-0.265505	0.117566		1078.5	-0.195552	0.551622		856	0.194404	0.50377		1248.5	0.122088	0.644714		1123	0.211422	0.150723			968.5	-0.257802	0.106832			FALSE
YDL003W	1328.5	0.184315	0.557649		654.5	-0.629701	0.00282456	down	2038.5	0.353273	0.274125		1308.5	-0.049169	0.933696		599.5	0.33325	0.244441		1014	-0.953703	1.40958e-07	down		1397	-0.0688676	0.767814			FALSE	down
YDL004W	2412	0.329306	0.239219		3481.5	0.0628114	0.82408		10619	-0.403731	0.200588		2673.5	0.0552393	0.929431		3750	0.104216	0.798457		2674.5	0.299328	0.121895			6442.5	1.95339	2.55668e-26	up		FALSE		up
YDL005C	1215	0.123812	0.566123		2744	0.166831	0.247708		2290.5	0.0889921	0.801364		1146	-0.14501	0.568323		2932.5	-0.0523378	0.842082		1783.5	0.771857	3.92874e-11	up		1573.5	0.389682	0.00204824			FALSE	up
YDL006W	782.5	-0.200009	0.404565		1490.5	-0.49684	0.00117924		1178	-0.0840562	0.865076		736	0.150146	0.655332		1420	0.273709	0.171206		1242	0.712705	4.3905e-07	up		953.5	-0.0240496	0.903286			FALSE	up
YDL007C-A	1	2.29921	0.658757		9.5	-0.455582	0.898526		7.5	2.29196	0.741918		2	0.406516	0.963844		5.5	-1.94829	0.678389		5	4.52304	0.093772			1	1.88409	0.5931			FALSE
YDL007W	4407.5	0.461229	0.00152396		7198	-0.108966	0.50907		5675	0.371721	0.0382326		4192	-0.480589	0.00147616	down	6593	-0.238725	0.165074		5375.5	0.628838	1.71339e-07	up		4022	-0.1628	0.246855			FALSE	up
YDL008W	838.5	-0.464133	0.0269127		956.5	-0.216432	0.29104		982	-0.400691	0.116243		782.5	0.402555	0.102462		900.5	-0.0466533	0.906944		968.5	-0.298702	0.0673499			1001	-0.3167	0.0703927			FALSE
YDL010W	879	0.116751	0.81423		2519.5	-0.175961	0.596575		1841	0.302597	0.593118		916.5	0.128826	0.849892		2563.5	0.13532	0.792495		1688	1.32319	2.03586e-08	up		1135.5	0.419162	0.117811			FALSE	up
YDL012C	1180	-0.0787525	0.943421		1260.5	-0.0581375	0.942889		1486	-0.100408	0.963236		1099	0.00702431	0.997353		1289.5	0.033122	0.981122		1215	-0.324277	0.530671			1298	-0.281558	0.641024			FALSE
YDL013W	1027	0.0923192	0.760844		1540	0.281109	0.124211		1628	0.280633	0.327041		974.5	-0.0533471	0.915634		1598	-0.265071	0.237146		1152.5	0.124964	0.446233			1132.5	-0.0271951	0.896438			FALSE
YDL014W	20534.5	-0.215356	0.536567		1220.5	1.39668	2.3696e-10	up	13148.5	-0.0483526	0.958812		18986	0.214485	0.625253		1430	-0.740603	0.00363375	down	11634	-5.43878	1.29067e-156	down	down	17064	-1.29672	2.47344e-10	down		FALSE		down
YDL015C	3423.5	-0.115079	0.783286		2614	0.107706	0.72941		3823.5	-0.0344121	0.971915		3200.5	0.117093	0.840219		2861	0.110378	0.813957		2976	-0.822374	8.37719e-05	down		3538	-0.32868	0.162948			FALSE	down
YDL017W	514	0.149864	0.676533		747	0.3446	0.129375		697.5	0.447618	0.147015		547	0.137235	0.773795		742.5	-0.47545	0.0531993	down	551.5	0.0209089	0.92644			506	-0.292352	0.181988			FALSE
YDL018C	613	0.0883797	0.838208		1314	-0.00832415	0.980989		1187	0.0478472	0.958752		642	0.171059	0.732018		1389	0.0936388	0.83796		919.5	0.775084	0.000139028	up		832	0.437562	0.0510432			FALSE	up
YDL019C	1695.5	-0.477053	0.00481628		6173	-0.465939	0.00124811		3069.5	-0.0950826	0.823522		1525.5	0.346692	0.0986556	up	5626.5	0.107876	0.67216		4343	1.48636	2.91894e-30	up		2364.5	0.102972	0.537213			FALSE	up
YDL020C	1798.5	0.644137	0.0250319	up	4878.5	1.22408	9.01704e-08	up	4383.5	0.474378	0.210905		1705.5	-0.646533	0.0400584	down	5072	-1.08149	9.36622e-06	down	2087	0.711127	0.00142378	up		2301	0.840496	0.000281805	up		FALSE		up
YDL021W	194.5	0.800195	0.00589569	up	4072.5	-1.24958	6.43172e-12	down	530	0.241367	0.619313		210	-0.373231	0.373453		2967.5	0.388272	0.113247		2807	4.99798	7.99066e-126	up	up	280.5	1.20582	2.42653e-07	up		FALSE		up
YDL022W	2626.5	0.141833	0.807577		9841.5	-0.376406	0.296881		1599	0.491802	0.392295		2384.5	-0.341286	0.55749		8995.5	-0.0271236	0.973158		6449.5	1.79504	9.11748e-11	up		1862.5	-1.46661	5.14085e-07	down		FALSE	up	down
YDL024C	62.5	2.23655	3.24301e-07	up	1393	-0.10778	0.731883		294.5	0.249866	0.699545		93	-0.227983	0.757612		1347.5	-0.0618028	0.906944		683.5	5.63492	1.54388e-53	up	up	128.5	3.02066	8.6088e-15	up	up	FALSE		up
YDL025C	1034	0.170528	0.41224		4222	0.130588	0.389919		2921	0.117391	0.714641		1003	-0.127323	0.663135		4355	-0.124106	0.536371		2352	1.6681	1.65648e-44	up		1720.5	0.948888	2.94357e-14	up		FALSE		up
YDL027C	535	0.431246	0.115405		4374.5	-0.631555	0.000924226	down	1818.5	-0.221949	0.607257		554.5	-0.127553	0.795643		4000.5	0.346309	0.159753		2757	3.22018	1.48053e-71	up	up	1116.5	1.60833	1.18055e-17	up		FALSE		up
YDL028C	1031.5	0.281377	0.243916		1382	0.243052	0.220642		1606.5	0.246996	0.458298		1031.5	-0.132655	0.732182		1475	-0.0996567	0.764234		1063	0.100405	0.564094			1101	0.0992182	0.623804			FALSE
YDL029W	3337.5	0.112267	0.800832		6724.5	-0.24794	0.389782		5062.5	0.00475844	0.997499		3039	-0.17556	0.739745		6931	0.238407	0.530342		5028.5	0.875696	5.75965e-05	up		3857.5	0.147327	0.590438			FALSE	up
YDL030W	581.5	-0.521862	0.0062126		412.5	0.173999	0.426665		676.5	-0.175265	0.645942		537	0.477787	0.0257776	up	430.5	-0.125118	0.699263		527.5	-1.18474	3.30899e-14	down		663.5	-0.45796	0.00415984			FALSE	down
YDL031W	4035.5	-0.165654	0.652487		660	1.63155	4.07199e-13	up	3319.5	-0.0322535	0.973035		3749.5	0.0974033	0.864997		855	-0.427224	0.147708		2303	-4.14051	3.43152e-87	down	down	3605.5	-0.913046	9.14933e-06	down		FALSE		down
YDL033C	567.5	-0.0104806	0.987407		504.5	0.472551	0.103612		894	-0.157348	0.835195		528	0.00135414	0.999172		541	-0.324605	0.404298		483	-0.83809	0.000506198	down		706	0.139579	0.636346			FALSE	down
YDL035C	1653	0.172604	0.566319		3524	0.0786158	0.750785		3118.5	0.326817	0.288847		1605.5	-0.105468	0.812009		3671	-0.0183223	0.971683		2403.5	0.798865	1.89221e-06	up		1979.5	0.290515	0.125965			FALSE	up
YDL036C	1079	-0.516705	0.00170804		674.5	0.0906233	0.6716		1132.5	-0.403631	0.0507885		1035	0.546537	0.0013502	up	755.5	0.155235	0.538875		946	-1.33571	5.36583e-22	down		1210	-0.507798	0.000346891			FALSE	down
YDL037C	416	-0.382098	0.507237		242.5	0.979922	0.015887	up	304.5	-1.56346	0.000380708	down	270	-0.823004	0.128559		230.5	-1.37602	0.00131874	down	312.5	-1.97771	1.21138e-08	down		450	-0.532597	0.160591			FALSE	down
YDL039C	1199	-0.225872	0.717279		667.5	0.36422	0.409938		907.5	-1.72975	9.54272e-06	down	792	-1.10286	0.0114063	down	588	-0.968896	0.0233665	down	915	-1.62484	6.44159e-07	down		1300	-0.402241	0.285699			FALSE	down
YDL040C	3867	-0.306957	0.148535		2768	-0.0471277	0.83642		3562	-0.0596583	0.921705		3491	0.212643	0.459551		3096.5	0.254879	0.259413		3474	-0.938787	1.48821e-10	down		3764	-0.754443	7.46454e-07	down		FALSE		down
YDL042C	1184	-0.434077	0.0232783		765.5	0.102699	0.645574		1528.5	-0.242482	0.419573		1103.5	0.428608	0.041836	up	875.5	0.186343	0.469805		1031	-1.22503	1.53432e-16	down		1420	-0.241773	0.139348			FALSE	down
YDL043C	979	-0.475093	0.527404		790	0.49966	0.389846		1103	-0.210884	0.897995		980.5	0.589053	0.498783		874.5	-0.276643	0.766029		874.5	-1.19131	0.00715441	down		1114	-0.469259	0.3605			FALSE	down
YDL044C	460.5	0.0797919	0.868612		898	-0.44006	0.0931528		899.5	-0.0310518	0.977709		417	-0.281867	0.552445		850	0.23696	0.535567		712	0.826262	0.000209104	up		619	0.415763	0.0952642			FALSE	up
YDL045C	735	0.161087	0.658757		1532.5	-0.0977691	0.725548		1309	0.0471698	0.957868		685.5	-0.225726	0.587396		1496.5	-0.0243406	0.964908		1088.5	0.837746	1.30022e-05	up		932	0.40573	0.0573512			FALSE	up
YDL045W-A	556	0.0391406	0.943203		2022	-0.687366	0.00671292	down	1262.5	-0.341886	0.497161		587	0.16905	0.774199		2050.5	0.640533	0.0258925	up	1447.5	1.76986	4.95913e-15	up		900	0.71857	0.00357695	up		FALSE		up
YDL046W	4664	0.548781	0.0316759		15019.5	0.592579	0.00678821	up	8584	0.177938	0.754795		4650.5	-0.414498	0.190395		17136	-0.209835	0.536371		7446	1.24534	8.88669e-11	up		5484.5	0.512195	0.0145682			FALSE	up
YDL047W	3685.5	-0.217359	0.377838		3242.5	-0.123364	0.569249		4533	-0.0785039	0.891009		3483.5	0.203292	0.513005		3329	0.0917662	0.784227		3579	-0.615883	6.46026e-05	down		4049	-0.356242	0.0332506			FALSE	down
YDL048C	4103	-0.688829	0.322006		6476	-0.73709	0.185301		2065	-0.946341	0.227077		3462	0.276306	0.811229		5205.5	0.0292822	0.981184		6268.5	0.211593	0.665786			3781.5	-1.46071	0.00189323	down		FALSE		down
YDL049C	348.5	-0.283877	0.328809		403.5	0.102417	0.701724		1372	-0.990882	3.26422e-08	down	350.5	0.42451	0.146234		465	0.249608	0.380269		373.5	-0.356717	0.0571792			1030.5	1.76642	5.28636e-26	up		FALSE		up
YDL051W	5899	-0.238955	0.32934		863.5	0.389753	0.0530099		3938	-0.0810238	0.891009		5413.5	0.18731	0.560714		1061.5	0.233384	0.391675		3608.5	-3.46303	1.35236e-103	down	down	5032	-1.18321	7.78261e-14	down		FALSE		down
YDL052C	2244	-0.525004	0.00193831		4955	-0.786005	4.23051e-08	down	2494.5	-0.379223	0.0807828		2057.5	0.431152	0.0274471	up	4600.5	0.489261	0.0032103	up	4311	0.885124	7.83885e-11	up		2610	-0.442545	0.00286303			FALSE	up
YDL054C	1025	0.123442	0.684578		2199.5	-0.0932809	0.681884		1926.5	-0.118905	0.804789		992	-0.0246291	0.963844		2202	0.0272103	0.949685		1562.5	0.878638	2.31043e-08	up		1400.5	0.549845	0.00107559			FALSE	up
YDL055C	33006.5	-0.3443	0.526702		70043.5	-0.61916	0.105897		35249.5	-0.12506	0.921808		29033.5	0.243066	0.751918		74587	0.703874	0.102467		58560	0.930465	0.00352348	up		35126	-0.468079	0.191774			FALSE	up
YDL056W	962.5	0.0204945	0.952699		1213	-0.124444	0.549374		1562.5	0.0889799	0.860422		898	-0.0758908	0.864997		1257.5	0.159131	0.546349		1080.5	0.0626162	0.709592			1142.5	0.111879	0.550246			FALSE
YDL057W	222	0.404332	0.281083		1104	-0.397351	0.117566		556.5	0.00329036	0.997499		241	-0.0361033	0.963844		1019	0.0713873	0.888254		686.5	2.32543	4.45713e-25	up	up	340	0.945622	0.000125017	up		FALSE		up
YDL058W	1277.5	-0.227833	0.512054		1103.5	-0.156616	0.587065		1336	0.122869	0.859734		1214	0.257588	0.536011		1041.5	-0.0631191	0.900734		1247	-0.585955	0.00434575	down		1263	-0.67104	0.00178207	down		FALSE		down
YDL059C	175.5	0.213233	0.625208		457	-0.441564	0.0690837		243.5	0.199517	0.764142		185.5	0.0793775	0.918893		447.5	0.298184	0.363022		329	1.34389	1.27075e-09	up		178.5	-0.123454	0.687002			FALSE	up
YDL060W	4280.5	-0.173039	0.514694		357	1.62917	3.86267e-15	up	3518.5	0.00513514	0.996553		4003.5	0.153543	0.662894		422.5	-0.84143	8.57048e-05	down	2385.5	-5.10722	1.95411e-162	down	down	3809.5	-0.943902	2.48728e-09	down		FALSE		down
YDL061C	14868.5	-0.423347	0.292128		2265.5	0.433946	0.191299		12057	-0.163166	0.851942		14257.5	0.427059	0.37155		2262.5	-0.514274	0.178995		9492.5	-3.54942	1.3361e-43	down	down	14199	-0.984466	0.000320646	down		FALSE		down
YDL063C	2813	-0.367695	0.153331		126.5	1.57524	1.30593e-07	up	2452.5	-0.442175	0.128191		2473	0.137685	0.7528		144	-1.00057	0.00108762	down	1622	-6.04938	4.03675e-123	down	down	2839	-0.682553	0.000265941	down		FALSE		down
YDL064W	1694.5	-0.379381	0.00833172		1230	-0.147782	0.343718		1813.5	-0.18801	0.433692		1518	0.249967	0.182796		1291	0.209902	0.238683		1579	-0.928226	5.24122e-16	down		1829	-0.517136	1.2886e-05			FALSE	down
YDL065C	868.5	0.357218	0.104317		1470.5	0.314144	0.0799461		1697.5	0.0451903	0.949537		901.5	-0.141401	0.700065		1503.5	-0.331135	0.106762		996	0.397487	0.0117383			1103.5	0.526431	0.00124314			FALSE
YDL066W	3030.5	-0.193281	0.328038		4407.5	0.126069	0.448902		6799.5	-0.0117519	0.988436		2980	0.293174	0.137748		5693.5	0.504259	0.000456861	up	3600	0.0351032	0.805237			4579	0.511946	7.61824e-05			FALSE
YDL067C	2037.5	0.0216492	0.96675		5214.5	-0.16979	0.581805		11649	-0.280315	0.58975		2207.5	0.307853	0.480466		5610.5	0.30064	0.400404		3628.5	1.04809	1.68043e-06	up		6645	2.02643	2.6358e-20	up	up	FALSE		up
YDL069C	219.5	0.214144	0.582647		357	-0.247678	0.343985		544	-0.375616	0.285584		263	0.430137	0.219071		372	0.308201	0.321224		285.5	0.567732	0.00810635			377.5	1.0499	8.17519e-07	up		FALSE		up
YDL070W	7299	-0.163137	0.838208		15978.5	-0.0738835	0.906706		6107	0.216084	0.87415		6489.5	-0.152867	0.897697		16363.5	0.117583	0.901302		11501.5	0.650252	0.10155			6204.5	-1.10033	0.00731748	down		FALSE		down
YDL072C	4043.5	0.848806	6.8599e-08	up	13452.5	0.169373	0.368145		6673.5	0.468848	0.0223161		3929.5	-0.812033	6.87552e-07	down	15277	0.155822	0.531004		7293	1.73214	1.22581e-34	up		3919	0.380351	0.0152389			FALSE	up
YDL073W	1084.5	0.0317265	0.934125		534.5	0.208194	0.381346		1156	0.255042	0.485642		1052	0.0772548	0.873709		568	-0.0975592	0.80709		786.5	-1.44125	5.61871e-17	down		1009.5	-0.547794	0.002138			FALSE	down
YDL074C	2256	-0.330854	0.221565		1393.5	0.346508	0.127154		2548	0.0923499	0.892389		2062.5	0.22916	0.53914		1428.5	-0.336613	0.222717		1839.5	-1.39136	1.58234e-14	down		2340	-0.5488	0.0045546			FALSE	down
YDL075W	20966.5	-0.661189	0.158522		2850.5	0.374071	0.390218		15335.5	-0.140857	0.911189		19706.5	0.632095	0.252355		2783.5	-0.48966	0.344792		14235	-3.75695	4.91394e-32	down	down	20022	-1.27091	0.000189278	down		FALSE		down
YDL076C	791.5	0.0859334	0.787844		1426.5	0.168398	0.404535		991	0.212084	0.562181		783.5	0.000348859	0.999362		1551	-0.00593744	0.98977		1009.5	0.421811	0.00788058			782	-0.321884	0.0687131			FALSE
YDL077C	809.5	-0.100297	0.773854		1563	-0.287992	0.162132		1069	0.159937	0.747864		776.5	0.175775	0.655767		1548	0.188647	0.513814		1227	0.704867	3.369e-05	up		863.5	-0.254037	0.199227			FALSE	up
YDL078C	3421	0.100588	0.697966		10732	-0.322208	0.0390794		9662	-0.157683	0.639176		3435	0.0483387	0.912058		9922	-0.0184193	0.962362		7218	1.4795	4.16557e-29	up		6168.5	1.07883	2.54615e-15	up		FALSE		up
YDL079C	390.5	0.0988208	0.84076		3371.5	-0.541014	0.0281892		757	0.306579	0.554157		396	0.0929622	0.897844		2752	-0.160039	0.7072		2068.5	3.06774	1.51423e-44	up	up	489	0.299794	0.263653			FALSE	up
YDL080C	1420	-0.284621	0.143555		1555.5	-0.192446	0.263829		1502	-0.278652	0.252092		1327.5	0.264026	0.254088		1554	0.0729586	0.810459		1568.5	-0.275193	0.0462051			1524	-0.441319	0.00200513			FALSE
YDL081C	27405	-0.43811	0.38326		4216.5	0.353346	0.400359		19486	-0.0918412	0.950776		25884	0.479132	0.417863		4012.5	-0.617563	0.173151		17664.5	-3.47457	9.53247e-30	down	down	24679	-1.23227	0.000168063	down		FALSE		down
YDL082W	25334	-0.628446	0.0049874	down	2242.5	1.20631	7.01756e-10	up	14850.5	-0.0287985	0.974033		23000.5	0.566223	0.0236031	up	2590	-0.62031	0.00731308	down	16243.5	-4.91418	1.41318e-161	down	down	22220.5	-1.58764	3.83312e-18	down		FALSE		down
YDL083C	21533.5	-0.763247	0.0155234	down	1891.5	0.771306	0.00713813	up	15059	-0.328413	0.571696		20321	0.758033	0.0270922	up	1992.5	-0.637842	0.0566847	down	14405	-4.68831	3.95128e-82	down	down	21158	-1.28096	5.17934e-07	down		FALSE		down
YDL084W	10334	-0.17329	0.438611		5271.5	0.019053	0.935096		8401.5	0.0726146	0.88576		10105.5	0.28802	0.19176		5682.5	0.0891648	0.75827		8001	-1.41272	3.92447e-26	down		9200.5	-0.941971	8.65258e-12	down		FALSE		down
YDL085C-A	904	-0.0659097	0.957345		1094	-0.175838	0.832064		797.5	-0.305834	0.872971		985.5	0.235197	0.882525		1272.5	0.509851	0.609974		990.5	-0.170372	0.779975			830	-0.758422	0.21953			FALSE
YDL085W	231	2.84974	2.17195e-06	up	11188	0.00978515	0.991338		2037.5	-0.230782	0.906387		255.5	-1.87277	0.00589408	down	13068	0.335628	0.750415		5192	7.23419	6.67021e-43	up	up	991.5	4.787	1.05204e-18	up	up	FALSE		up
YDL086W	4680	-0.0140273	0.983842		6691	-0.272425	0.438354		6078.5	-0.323369	0.615936		4365.5	-0.0397037	0.963844		6680	0.119393	0.845173		5763.5	0.236537	0.397392			5395	-0.0670536	0.849797			FALSE
YDL087C	400.5	-0.32053	0.25235		697	-0.578116	0.00234553		463	0.153054	0.773895		364	0.259016	0.483523		633	0.21086	0.470603		619	0.592141	0.000759836	up		416	-0.568089	0.00364649			FALSE	up
YDL088C	1267.5	0.0613217	0.841927		1969	-0.108083	0.596412		2003.5	-0.0230322	0.97337		1128	-0.265289	0.320759		1935	-0.00426182	0.992214		1577	0.358104	0.0162861			1514	0.163	0.344956			FALSE
YDL089W	989	0.145243	0.643019		4596.5	-0.494723	0.00578036		1406.5	0.0895489	0.883451		957.5	-0.111737	0.799701		4134	0.100748	0.766073		3000.5	2.18568	3.43435e-42	up	up	1083	0.0340328	0.881212			FALSE	up
YDL090C	682.5	-0.00973343	0.980854		1002.5	-0.0898027	0.693609		1010.5	-0.0187618	0.984672		633.5	-0.0499057	0.926548		1018.5	0.0476921	0.900501		829	0.247696	0.131829			782	0.0127929	0.956557			FALSE
YDL092W	1689.5	-0.148358	0.603962		1560.5	-0.0209491	0.939403		1609	-0.0433398	0.954817		1705	0.305152	0.261412		1740.5	0.271332	0.26165		1634.5	-0.554125	0.000548701			1620.5	-0.66033	7.20778e-05	down		FALSE		down
YDL095W	9779	-0.329129	0.303278		13061.5	-0.19796	0.479884		7885	0.0616302	0.949873		8744	0.21875	0.627628		13867.5	0.192662	0.617032		12047	0.00211727	0.991856			8951.5	-1.05454	7.08086e-07	down		FALSE		down
YDL097C	4335.5	0.244084	0.357168		9155	-0.27689	0.178812		5287.5	0.220001	0.571696		4025	-0.305698	0.293621		8626.5	-0.00941355	0.984392		6709.5	0.98315	2.06015e-09	up		4150.5	-0.232203	0.223865			FALSE	up
YDL098C	247	-0.349232	0.442516		288.5	-0.20173	0.59885		354.5	-0.456661	0.397531		230	0.238107	0.720431		286.5	0.127397	0.839434		283	-0.199876	0.494489			323	0.0564948	0.876482			FALSE
YDL099W	1535	0.219105	0.366195		4217.5	-0.250488	0.164741		2126	-0.0461071	0.947154		1454	-0.298823	0.24417		3951.5	-0.0269448	0.945885		2868.5	1.32132	1.47977e-19	up		1670	0.0598477	0.761655			FALSE	up
YDL100C	5306.5	-0.00627226	0.987542		7553	-0.480933	0.00247189		5216.5	0.0249526	0.970374		5146	0.0701188	0.865452		7541	0.367934	0.0494716	up	6843.5	0.38432	0.00790336			4995	-0.572979	0.00013209			FALSE
YDL101C	774.5	0.181033	0.67242		886.5	0.148802	0.650943		1570	0.261156	0.641784		787	0.0575636	0.936574		906	-0.152304	0.74918		775	-0.0921874	0.717054			995.5	0.424154	0.0928093			FALSE
YDL102W	1169.5	0.132818	0.620426		817.5	0.205112	0.301117		1538	0.22338	0.482451		1168	0.0251435	0.961073		850	-0.202279	0.425922		922.5	-0.903735	1.97991e-09	down		1178	-0.222821	0.185179			FALSE	down
YDL103C	2055.5	0.120358	0.653833		2421	-0.271479	0.119642		2704	0.157563	0.668127		1896.5	-0.174763	0.557951		2348	0.072079	0.823883		2245	0.101096	0.515881			2144	-0.143977	0.401885			FALSE
YDL104C	309	-0.704313	0.0306166	down	571.5	-0.29281	0.337505		927.5	-0.401369	0.380912		262	0.383331	0.424518		542.5	0.055476	0.927723		488	0.325777	0.189149			668	0.878241	0.000359615	up		FALSE		up
YDL105W	268	0.103317	0.864453		322.5	0.370659	0.307613		488.5	-0.179601	0.842328		253	-0.130589	0.875872		322.5	-0.426767	0.332054		265	-0.228436	0.456564			365.5	0.471205	0.133443			FALSE
YDL106C	804.5	0.301493	0.372358		2256.5	0.151843	0.596412		1436	0.119657	0.86736		736	-0.402761	0.268995		2331	-0.158153	0.692469		1352	1.21819	3.12276e-09	up		966.5	0.370934	0.11354			FALSE	up
YDL107W	262.5	0.309766	0.46446		547.5	-0.0448506	0.908384		681.5	-0.242607	0.698948		252.5	-0.363784	0.466928		577	0.111551	0.83798		377	0.876242	0.000431772	up		443	1.09727	1.76932e-05	up		FALSE		up
YDL108W	654	-0.212749	0.524251		658.5	-0.105017	0.715587		730.5	-0.239461	0.611155		624.5	0.246417	0.536357		653	-0.0227282	0.967898		676.5	-0.404649	0.0410593			707.5	-0.350415	0.102469			FALSE
YDL109C	706.5	-0.136836	0.732609		820	-0.17907	0.524798		749.5	-0.129424	0.85147		627.5	-0.0130908	0.989266		843	0.108308	0.813429		779	-0.126816	0.567509			719.5	-0.469483	0.0359964			FALSE
YDL110C	1206	0.988289	0.000250192	up	19867	0.0105068	0.979082		4249	0.164379	0.814149		1167.5	-0.995473	0.000371635	down	20431	-0.0556238	0.923		9563	4.20115	6.49729e-79	up	up	2181.5	1.6982	3.52354e-13	up		FALSE		up
YDL111C	1894.5	0.0422928	0.906326		1312.5	-0.0183473	0.947783		1449.5	-0.00254907	0.997499		1761	-0.112508	0.775875		1287.5	-0.153038	0.609517		1566	-0.888967	1.85376e-08	down		1600	-0.90267	3.23379e-08	down		FALSE		down
YDL112W	2325	-0.129829	0.683341		486	1.12304	4.06553e-08	up	2278.5	0.058538	0.936369		2253.5	0.155874	0.69584		547	-0.651124	0.00484414	down	1362.5	-3.37197	5.42391e-75	down	down	2185.5	-0.685871	0.000116975	down		FALSE		down
YDL113C	584.5	-0.0559444	0.867297		3006.5	-0.472895	0.00185026		986	0.247428	0.423875		482	-0.402493	0.108034		2612.5	0.0157264	0.969503		1956.5	2.21364	1.03588e-53	up	up	689.5	0.045147	0.829695			FALSE	up
YDL114W	26.5	0.90173	0.470425		86.5	0.347347	0.718624		50	1.19048	0.403273		26.5	-0.780879	0.634339		88	-0.398486	0.775236		46	1.68062	0.0229665			23.5	0.155765	0.879237			FALSE
YDL115C	590.5	0.0847984	0.791548		1510	-0.361622	0.0302931		943.5	0.134687	0.759962		589.5	0.0532299	0.918893		1436	0.137094	0.606888		1088.5	1.22127	2.47259e-16	up		679.5	0.0847894	0.671002			FALSE	up
YDL116W	1548	-0.171534	0.51887		1791.5	0.0692657	0.763036		2116.5	-0.0418705	0.954817		1401.5	0.0504045	0.921372		1903.5	0.00739085	0.985683		1639	-0.257685	0.10639			1788	-0.0987604	0.610009			FALSE
YDL117W	1828	0.129354	0.566319		1484.5	0.434555	0.0028727		2093	0.0935636	0.811818		1681	-0.273647	0.189827		1717	-0.0471789	0.882998		1461	-0.854078	3.29071e-11	down		1752.5	-0.383259	0.00502912			FALSE	down
YDL118W	95.5	0.460287	0.587595		117	0.937332	0.102812		161.5	0.167366	0.930625		100	-0.18802	0.897844		132.5	-0.478167	0.567513		78	-0.446775	0.390397			110	0.391135	0.49928			FALSE
YDL119C	504	0.784203	0.0298163	up	777	-0.0143183	0.976857		693.5	0.184074	0.838295		482.5	-0.863781	0.0234597	down	805	0.0792178	0.906134		545.5	0.701173	0.0123053	up		462.5	0.177691	0.612278			FALSE	up
YDL120W	1146	-0.099618	0.679552		2462	-0.022252	0.910922		2158	-0.213342	0.383654		1107.5	0.144069	0.599648		2774	0.270289	0.0959873	up	1761.5	0.717834	5.59994e-09	up		1626.5	0.44551	0.000716694			FALSE	up
YDL121C	303.5	0.462853	0.748943		13.5	3.47133	0.0234275		290	0.649212	0.762517		292	-0.634329	0.715818		16	-1.87233	0.1953		122	-7.42465	6.2035e-09	down	down	215	-0.855194	0.322828			FALSE	down
YDL122W	6185.5	-0.0200991	0.955899		2721.5	0.533922	0.00350559		6578	0.0830146	0.889251		5658	-0.101295	0.809021		3120.5	-0.133478	0.674502		4187.5	-1.86348	5.75625e-32	down		5945.5	-0.515005	0.0024018			FALSE	down
YDL123W	721.5	0.167741	0.508183		1794.5	-0.0861819	0.659068		1317.5	0.240909	0.392295		692.5	-0.153576	0.639584		1834.5	0.0445653	0.892246		1208.5	1.06062	3.76276e-14	up		862.5	0.239891	0.143241			FALSE	up
YDL124W	7144	0.74032	0.00314531	up	42489.5	-0.222635	0.417187		3211.5	0.478667	0.176392		6459	-1.01976	2.13408e-05	down	41030.5	0.00740835	0.990656		23925	2.69666	4.7723e-41	up	up	3972.5	-1.52462	4.53756e-13	down		FALSE	up	down
YDL125C	5173.5	-0.291563	0.401628		27071	-0.633927	0.00899797	down	5600.5	-0.174841	0.787451		4972	0.310028	0.458631		26522.5	0.460222	0.119086		18259.5	2.13962	1.64593e-24	up	up	5518	-0.526124	0.0238366			FALSE	up
YDL126C	14147	0.279801	0.35505		22755.5	-0.304416	0.203794		16372.5	0.313915	0.429994		12958.5	-0.380571	0.230193		18446	-0.500632	0.0444319	down	18230.5	0.623007	0.00115796	up		12885.5	-0.341629	0.108257			FALSE	up
YDL127W	449.5	0.45593	0.0698143		586	0.0628838	0.813031		1066.5	0.383085	0.177302		472.5	-0.192868	0.626038		628.5	0.0584483	0.890468		459.5	0.222621	0.246216			587.5	0.666779	0.00039203	up		FALSE		up
YDL128W	3629.5	-0.222368	0.234658		6255	0.0649263	0.723002		5360	0.0314882	0.955717		3086	-0.0817538	0.801369		6684	0.0482001	0.872492		4801	0.263438	0.0379899			4308.5	-0.100982	0.507374			FALSE
YDL129W	585.5	-0.474469	0.081441		397.5	0.939767	2.79812e-05	up	570	0.124803	0.850415		531	0.383671	0.253396		428.5	-0.697179	0.00546745	down	472.5	-1.68748	1.02189e-16	down		587	-0.854679	2.92577e-05	down		FALSE		down
YDL130W	25894.5	-0.423585	0.413694		2799.5	0.4259	0.307613		19711.5	-0.113916	0.93325		25305	0.50161	0.401041		2914.5	-0.315573	0.591466		16208.5	-4.0479	2.96297e-38	down	down	23907	-1.17381	0.000466613	down		FALSE		down
YDL130W-A	734	2.02981	6.4228e-13	up	11211	0.132295	0.724136		7386	-0.0416823	0.971915		757.5	-1.71212	5.03449e-09	down	12001.5	0.011446	0.987261		5085	4.74365	8.37553e-75	up	up	3373.5	4.00422	1.255e-52	up	up	FALSE		up
YDL131W	8808	-0.48272	0.0952914		4261	0.0342066	0.921381		10409	-0.264154	0.596041		7156	0.144531	0.780928		4718.5	0.172141	0.672839		7235	-1.60899	3.67178e-15	down		10332	-0.328647	0.16086			FALSE	down
YDL132W	1733.5	0.224571	0.233449		4419.5	-0.209462	0.154056		2713.5	0.157929	0.588219		1723	-0.0873855	0.780928		4489	0.145199	0.471474		3043.5	1.22728	1.87983e-24	up		1934.5	0.147753	0.311321			FALSE	up
YDL133C-A	77548.5	-0.768986	0.306751		43199.5	-0.532128	0.411279		99520	0.189903	0.922043		71580	0.582744	0.558859		31776	-0.253675	0.81542		72742.5	-1.3834	0.0047944	down		88190.5	-0.689201	0.213158			FALSE	down
YDL133W	754	-0.284791	0.343689		999	0.553506	0.00909587		1410.5	0.0192605	0.986774		671	0.152127	0.74388		1096.5	-0.294562	0.302596		797.5	-0.39074	0.0441308			1037	0.225296	0.298872			FALSE
YDL134C	2831.5	0.0595361	0.781477		5246	0.269689	0.0245529		4666	0.139102	0.570938		2584.5	-0.195484	0.302437		5652.5	-0.123626	0.483322		3594	0.397418	0.000178139			3351	0.125642	0.310906			FALSE
YDL135C	1539.5	-0.0595796	0.820597		2052	0.0433808	0.817612		2144.5	0.00201327	0.997499		1524.5	0.15602	0.550543		2057.5	-0.122331	0.587139		1742.5	0.00550377	0.971947			1742.5	-0.0917747	0.556754			FALSE
YDL136W	17113	-0.543024	0.0323546		1854.5	0.622171	0.00582875	up	11821	-0.0466445	0.958752		15054	0.356002	0.290454		1816.5	-0.726522	0.00255329	down	10978	-4.17396	5.25336e-105	down	down	15477.5	-1.31991	1.8887e-11	down		FALSE		down
YDL137W	5124	0.000294297	0.999546		15725	-0.377014	0.0151248		10804	-0.114441	0.773895		4531	-0.225739	0.37155		16888.5	0.432475	0.0103146	up	10925	1.43982	3.32233e-27	up		7586	0.586613	3.65398e-05	up		FALSE		up
YDL138W	1235.5	-0.323191	0.223716		2574.5	-0.829117	7.0744e-06	down	1117.5	-0.140084	0.800477		1060.5	0.0190877	0.977307		2342.5	0.479424	0.0323398	up	2239.5	0.913606	1.28611e-07	up		1206.5	-0.80868	1.29789e-05	down		FALSE	up	down
YDL139C	194.5	-0.04048	0.944648		357.5	0.305665	0.308518		388	-0.062282	0.954817		215.5	0.413784	0.361775		403	-0.0308429	0.962884		245	0.287733	0.263802			273.5	0.409408	0.13236			FALSE
YDL140C	8054.5	0.0912254	0.82989		8712	0.13093	0.654591		9643.5	0.103665	0.891009		7253	-0.21424	0.627094		8417	-0.386955	0.186391		7804	-0.273541	0.194613			7966	-0.343305	0.12904			FALSE
YDL141W	1459	-0.210781	0.396745		1622	-0.072851	0.749411		1684	-0.207888	0.556404		1362.5	0.211606	0.490854		1716	0.140794	0.622749		1572	-0.248716	0.117809			1591.5	-0.319724	0.0583125			FALSE
YDL142C	513.5	0.0100942	0.986308		1631	-0.515814	0.0261387		867	-0.389192	0.32175		499	0.0120211	0.990232		1537	0.210533	0.554653		1161.5	1.53148	5.56379e-14	up		703.5	0.380745	0.104722			FALSE	up
YDL143W	7947.5	-0.155707	0.547154		3450.5	0.499476	0.00316427		7512	0.138102	0.750589		7326	0.116299	0.747196		3757.5	-0.289944	0.184871		5604.5	-1.94523	2.82688e-40	down		7393.5	-0.8004	1.53823e-07	down		FALSE		down
YDL144C	1950.5	0.115243	0.689664		2520.5	0.476486	0.0054884		4189	0.0138479	0.988588		1951.5	0.0400688	0.936312		2981	-0.0587808	0.874385		1916.5	-0.229723	0.151058			2786	0.585768	0.000231007	up		FALSE		up
YDL145C	7056.5	-0.116162	0.633583		7657.5	-0.156513	0.373217		7917	0.0433839	0.940085		6663.5	0.132224	0.663064		8135.5	0.209678	0.308362		7463	-0.218172	0.113793			7110	-0.478571	0.000639943			FALSE
YDL146W	490	-0.289896	0.27009		2258.5	-1.22882	7.88736e-16	down	501.5	-0.0420917	0.958402		407	-0.0454757	0.936312		1771.5	0.552661	0.00234195	up	1783.5	2.24913	5.58836e-48	up	up	500.5	-0.611244	0.000736666	down		FALSE	up	down
YDL147W	3694	0.314851	0.208408		8427	-0.116367	0.629128		4913	0.184548	0.672114		3587	-0.295608	0.329804		8020	-0.140662	0.664561		5789	1.04565	3.59415e-10	up		3696.5	-0.0416948	0.855767			FALSE	up
YDL148C	3005	0.0596501	0.906399		217.5	2.29057	3.64763e-14	up	2463	0.0905098	0.920667		2701.5	-0.22011	0.664656		264	-1.05859	0.000525948	down	1529.5	-5.68946	5.38669e-93	down	down	2511.5	-0.848176	0.00028966	down		FALSE		down
YDL149W	388	0.309565	0.218795		1397.5	-0.21283	0.235374		785	0.402585	0.0895945		321.5	-0.846365	6.07269e-05	down	1313	-0.0682669	0.835855		873.5	1.76653	2.34775e-30	up		464.5	0.392376	0.0288978			FALSE	up
YDL150W	2832	-0.202721	0.610415		600	1.61247	1.04226e-10	up	2726	-0.10431	0.903051		2686.5	0.167767	0.757674		761	-0.536521	0.0875363	down	1656	-3.8098	6.67969e-61	down	down	2721.5	-0.730683	0.00181432	down		FALSE		down
YDL153C	2943	-0.19816	0.611205		371	2.05068	5.70623e-15	up	2653	0.0726563	0.938813		2790.5	0.175386	0.738197		412	-1.40547	1.45809e-07	down	1649.5	-4.83332	2.09318e-87	down	down	2695.5	-0.862116	0.000146328	down		FALSE		down
YDL154W	333	-0.758191	0.0626089	down	374.5	-1.31953	3.57693e-05	down	423	-0.774667	0.0895945	down	262.5	0.306258	0.652305		242	0.247619	0.678187		468	0.0800512	0.808549			454	-0.0954512	0.804255			FALSE
YDL155W	1378	-0.109175	0.698722		1487.5	0.100443	0.637748		2110	-0.109182	0.807757		1333	0.191608	0.527685		1553	-0.0945477	0.764234		1399.5	-0.350044	0.0211763			1704.5	0.0683781	0.718855			FALSE
YDL156W	383.5	0.0495708	0.914062		490.5	-0.0185215	0.956823		661	0.106238	0.876801		371.5	0.00151199	0.999168		555.5	0.237881	0.467654		421	0.0252226	0.916714			470.5	0.169016	0.483591			FALSE
YDL157C	1345.5	0.0235429	0.942529		640	0.588848	0.000543168	up	1705	-0.142075	0.706725		1410	0.200247	0.462051		704.5	-0.329202	0.117455		900.5	-1.79521	5.07433e-34	down		1448	-0.162055	0.322668			FALSE	down
YDL159W	618.5	0.0437187	0.912506		1393	-0.135707	0.544379		967.5	0.37561	0.189787		537	-0.303314	0.34121		1484	0.189555	0.490871		989	0.913276	4.14873e-08	up		675.5	-0.0874043	0.690714			FALSE	up
YDL159W-A	0	0.00550368	0.999546		4	0.663791	0.897313		7	3.03733	0.755813		0	0.093144	0.997211		7	1.21062	0.872492		1.5	2.7066	0.464528			0.5	1.00393	0.837924			FALSE
YDL160C	955	-0.345549	0.183251		2642.5	0.178147	0.432833		1116	0.202311	0.658193		786.5	-0.0847661	0.871795		2772.5	-0.115188	0.74553		1678.5	0.831052	1.46512e-06	up		978.5	-0.676683	0.000297167	down		FALSE	up	down
YDL160C-A	237	-0.537172	0.0973237		265.5	-0.55387	0.0355044		311	-0.815136	0.00680184	down	223	0.541779	0.138792		207.5	-0.300828	0.453862		291	-0.170634	0.475868			322	0.00152496	0.996047			FALSE
YDL161W	1713.5	0.014432	0.954015		3145.5	-0.192283	0.136346		2430	0.13164	0.619313		1537.5	-0.210401	0.275605		3128	0.0827511	0.691361		2416.5	0.600676	1.99854e-08	up		1863.5	-0.132294	0.302055			FALSE	up
YDL164C	1980.5	0.0666836	0.842948		2139	-0.0548907	0.82408		2582	0.23787	0.508044		1849	-0.0775289	0.870997		2222.5	0.060284	0.880893		2002.5	-0.160041	0.353795			2007.5	-0.29078	0.109461			FALSE
YDL165W	736	-0.0606331	0.920765		1167	0.122793	0.756321		767.5	-0.263516	0.723876		589.5	-0.548691	0.221699		1163	-0.246858	0.618144		894.5	0.138449	0.636091			752.5	-0.432577	0.152927			FALSE
YDL166C	1473.5	-0.281452	0.35437		707.5	0.83279	0.000144419	up	1361.5	0.0945655	0.897506		1328	0.202999	0.628638		805.5	-0.416495	0.13286		1066.5	-2.02595	2.63405e-25	down	down	1404.5	-0.862818	1.50276e-05	down		FALSE		down
YDL167C	2720.5	-0.14674	0.703946		268	1.36886	1.87848e-07	up	2444.5	-0.306037	0.497161		2352	-0.0677925	0.919796		330.5	-0.466205	0.160685		1543	-4.62885	3.32709e-88	down	down	2646	-0.599078	0.0057645	down		FALSE		down
YDL168W	2419	0.163184	0.582273		3104	0.7052	8.83375e-05	up	3146.5	0.384597	0.169138		2243	-0.219722	0.515146		3447.5	-0.462083	0.0306183	down	2251.5	-0.328818	0.056374			2338	-0.298564	0.11001			FALSE
YDL169C	85	2.71804	1.15089e-10	up	3485.5	-0.394127	0.153074		771.5	0.206551	0.762619		106	-1.12442	0.00517979	down	3688.5	0.421798	0.195941		1872.5	7.04166	4.59901e-81	up	up	320.5	4.34375	3.80776e-30	up	up	FALSE		up
YDL170W	857.5	0.0561309	0.888832		1211	0.0459925	0.872191		1375.5	0.493791	0.0776124		823.5	-0.00267984	0.997353		1427	0.34577	0.186089		987	0.157206	0.425088			919	-0.114103	0.626275			FALSE
YDL171C	5731.5	-0.157565	0.560124		4066.5	0.401936	0.025422		5484	0.0968733	0.851942		5335.5	0.142333	0.693062		4585	-0.122923	0.687076		4692	-1.13245	1.05887e-13	down		5321	-0.769922	1.30477e-06	down		FALSE		down
YDL173W	2677.5	0.292931	0.153331		5409	0.0836051	0.684344		4261.5	0.0733914	0.889251		2588.5	-0.208351	0.446524		6325.5	0.292139	0.13145		3652.5	0.761292	5.41009e-08	up		3052.5	0.228889	0.152868			FALSE	up
YDL174C	3577	-0.106503	0.742203		13029.5	-0.075892	0.755463		9925	-0.287678	0.38047		3170	-0.0861104	0.853433		14911	0.331197	0.149428		8100.5	1.48156	2.96631e-20	up		6698.5	0.96765	7.98995e-09	up		FALSE		up
YDL175C	650.5	0.313186	0.180407		1285.5	-0.0345781	0.883796		1258.5	0.042785	0.954717		688	-0.00806663	0.992263		1331	0.03476	0.928615		894.5	0.780611	5.2129e-07	up		839.5	0.537713	0.00120593			FALSE	up
YDL176W	519	0.0623161	0.89483		642	0.0251616	0.944032		827	0.253064	0.619313		473	-0.175595	0.737073		645	-0.0816738	0.874385		555	0.00837212	0.973452			578	0.0187394	0.952186			FALSE
YDL177C	347.5	0.0295385	0.973956		351.5	0.501965	0.300924		525.5	-0.107632	0.951132		322.5	-0.181231	0.868382		410	-0.0529532	0.960696		314	-0.67144	0.0846255	down		413	0.0468812	0.929235			FALSE	down
YDL178W	2317	-0.332427	0.00981672		3192	-0.809326	2.67121e-15	down	4047.5	-0.30293	0.0385817		2022.5	0.117694	0.59119		2713	0.310077	0.0154852	up	3228.5	0.31329	0.00194565			3290.5	0.251519	0.0202188			FALSE
YDL179W	935.5	0.106417	0.803831		1024	0.232046	0.404185		1214	-0.473894	0.176838		861.5	-0.267807	0.532402		1088	-0.0642909	0.900142		887.5	-0.328525	0.131681			1075	0.129158	0.623045			FALSE
YDL180W	822	0.103099	0.672499		1530.5	-0.018866	0.925314		1977	-0.0332385	0.954817		802.5	-0.0155297	0.975069		1554.5	-0.0210037	0.949685		1119.5	0.606263	1.28417e-06	up		1271	0.794018	4.3177e-10	up		FALSE		up
YDL181W	799	0.152783	0.780368		2395.5	-0.37238	0.278772		6274.5	-0.281666	0.685592		849	0.083099	0.926548		2684.5	0.627557	0.0804892	up	1646.5	1.40359	1.74605e-07	up		3346.5	2.508	1.37023e-20	up	up	FALSE		up
YDL182W	6851	0.0357337	0.935729		3576	1.17345	1.12545e-08	up	5080.5	0.197829	0.709526		5836.5	-0.391183	0.2255		4295.5	-0.515234	0.044076	down	4497	-2.02	7.26624e-26	down	down	5546	-1.03297	2.5265e-07	down		FALSE		down
YDL183C	254	0.436736	0.170059		729.5	0.322621	0.17203		797.5	-0.0723394	0.924442		258	-0.232845	0.6243		724	-0.41465	0.114293		408.5	1.22477	3.67663e-09	up		476	1.39737	4.11556e-11	up		FALSE		up
YDL184C	61448	-1.01992	0.133584		22978	-0.696138	0.253979		34619	-0.0881559	0.967231		47997	0.350505	0.769579		16143	-0.283277	0.784227		53534	-2.04189	1.78219e-05	down	down	55950	-1.85088	0.000210204	down		FALSE		down
YDL185W	10366	-0.0963154	0.77119		9751	0.0926383	0.707774		9262.5	0.123983	0.809919		9674.5	0.0916333	0.845599		10374	-0.0205636	0.965877		9802.5	-0.534985	0.00144898			9283.5	-0.827263	1.51546e-06	down		FALSE		down
YDL186W	165	0.000589217	0.999546		458	0.0873913	0.85433		87.5	1.05135	0.0807828	up	169	0.192981	0.83131		496	0.0153219	0.985309		289.5	0.999288	0.00214995	up		106.5	-2.1815	2.41494e-08	down	down	FALSE	up	down
YDL188C	1360.5	-0.000856286	0.999546		1916	-0.0355023	0.849965		2217.5	0.0473208	0.922043		1294	-0.0163796	0.971232		1957	0.00141172	0.99633		1591	0.146117	0.264678			1648	0.125309	0.396049			FALSE
YDL189W	1902	-0.253344	0.268129		928	-0.144024	0.508592		1619.5	-0.138434	0.755813		1692.5	0.10519	0.780928		983.5	0.225155	0.376548		1503.5	-1.45462	5.4329e-22	down		1784	-0.857096	3.04841e-08	down		FALSE		down
YDL190C	1940	-0.0451765	0.914572		2330	-0.132545	0.614933		2491.5	0.0914155	0.897506		1824.5	0.0383901	0.949971		2381.5	0.0969958	0.81542		2142	-0.00598105	0.977719			2066.5	-0.216727	0.31864			FALSE
YDL191W	27053	-0.544064	0.130341		5081.5	0.569225	0.0592175		21170.5	-0.283027	0.664118		24202	0.376147	0.435919		5506	-0.270042	0.548842		18192	-3.36815	3.01612e-42	down	down	26638	-0.99482	0.000167445	down		FALSE		down
YDL192W	16211	-0.344306	0.0698716		8327	-0.574868	0.000149022		12106.5	-0.192006	0.549708		15039.5	0.271586	0.24417		7614	0.274647	0.171704		13882.5	-1.20361	8.99594e-19	down		14903.5	-1.01226	5.0684e-13	down		FALSE		down
YDL193W	1165.5	-0.506369	0.0364527		4663.5	-0.629136	0.00117924	down	1335	-0.0357574	0.963459		1043.5	0.376045	0.21815		4255	0.27158	0.321565		3365	1.69467	2.71311e-22	up		1303	-0.520783	0.00751567			FALSE	up
YDL194W	358	-0.0827902	0.841296		2411	0.113468	0.64258		2583	-0.316237	0.327041		335.5	0.0346948	0.960274		2317	-0.359269	0.128587		1270.5	2.28592	5.94995e-37	up	up	1481	2.43613	4.95583e-41	up	up	FALSE		up
YDL195W	7643.5	0.00132492	0.999546		11934	-0.134205	0.63436		9133	0.155479	0.79536		6764	-0.158078	0.739224		12452	0.117397	0.783494		9632.5	0.346157	0.0874815			7659	-0.399921	0.0651346			FALSE
YDL197C	1125.5	0.0399575	0.912506		1928.5	0.11332	0.602655		1522	-0.184814	0.63585		1107.5	0.0516972	0.921094		2014	-0.0751435	0.831109		1420.5	0.360206	0.024347			1291.5	0.0130049	0.955716			FALSE
YDL198C	4861	-0.595905	0.0167543	down	3594.5	-0.488378	0.0324176		7083	-0.634208	0.0223161	down	4546.5	0.564191	0.041836	up	3943.5	0.59066	0.0172026	up	4915.5	-0.846937	1.33628e-05	down		6823	0.00706291	0.979814			FALSE	down
YDL199C	257	0.417321	0.146448		2180	-0.049859	0.833347		843.5	0.174711	0.691325		243	-0.480285	0.129663		2166	-0.0921478	0.784227		1143	2.96754	1.21582e-62	up	up	463.5	1.30058	1.02906e-11	up		FALSE		up
YDL200C	326	0.0558547	0.923198		885.5	-0.47419	0.10054		902.5	-0.221658	0.750589		321.5	-0.0224529	0.983994		910	0.477581	0.159821		638.5	1.33082	5.72875e-08	up		585.5	1.0912	2.27601e-05	up		FALSE		up
YDL201W	1840.5	-0.441954	0.0112223		643.5	0.980636	2.30814e-09	up	2050	-0.0441009	0.943362		1641.5	0.27315	0.244603		731.5	-0.540908	0.00351553	down	1271	-2.68119	1.70674e-72	down	down	1979	-0.560913	9.59828e-05			FALSE	down
YDL202W	1144.5	0.290498	0.480897		1304	0.487482	0.100303		2674	-0.273643	0.65851		1208.5	-0.0223231	0.982875		1424	-0.272205	0.521247		1017	-0.358282	0.162743			1815	0.866149	0.000732427	up		FALSE		up
YDL203C	1528	-0.0183707	0.95209		1547.5	0.328947	0.0302931		2022	-0.128587	0.714641		1474	0.0505118	0.90064		1789.5	0.013547	0.972579		1408	-0.558765	2.02031e-05			1710	-0.102255	0.520246			FALSE
YDL204W	1311	2.68401	1.3791e-23	up	11773.5	1.64152	2.4718e-10	up	1367	0.857635	0.018043	up	1318.5	-2.44927	1.9243e-19	down	12287	-1.39303	4.07296e-07	down	2749.5	3.56515	5.47647e-44	up	up	624.5	0.936804	0.000869962	up		FALSE		up
YDL205C	1948.5	-0.271332	0.394277		1593.5	0.335518	0.176056		3406	-0.189497	0.728988		1662.5	0.011093	0.990232		1820	0.013209	0.981122		1719	-0.957833	1.1904e-06	down		2649.5	0.201221	0.386723			FALSE	down
YDL206W	368	0.0530906	0.906515		1510	-0.461666	0.0200504		595.5	-0.0175766	0.988436		338	-0.171736	0.720431		1489	0.360865	0.133504		1005.5	1.94489	8.32432e-27	up		448	0.204698	0.370942			FALSE	up
YDL207W	1283.5	-0.176153	0.473386		2046.5	-0.050888	0.813031		1677.5	0.0355504	0.958229		1137.5	-0.0113787	0.986536		2267.5	0.244127	0.254525		1646.5	0.259886	0.0812953			1403.5	-0.270592	0.0960563			FALSE
YDL208W	6380.5	-0.173714	0.580465		916	1.24439	4.50853e-10	up	4891.5	-0.137484	0.802908		6042	0.127706	0.773795		1158	-0.329294	0.240938		3687.5	-4.07665	2.14229e-109	down	down	5660	-1.01811	2.238e-08	down		FALSE		down
YDL209C	376.5	0.505517	0.110865		133.5	0.930643	0.00274538	up	599.5	0.373449	0.391732		388	-0.237953	0.6243		152.5	-0.516199	0.175844		201.5	-2.16306	2.46567e-16	down	down	378.5	0.15508	0.581867			FALSE	down
YDL210W	106.5	0.552669	0.206783		271	0.182776	0.599547		295	0.407761	0.423875		114	-0.152108	0.852014		291.5	-0.0100746	0.988805		161	1.19055	2.25253e-05	up		156.5	1.01065	0.00068635	up		FALSE		up
YDL211C	290	0.690299	0.0135207	up	509	-0.404405	0.0981545		522.5	-0.136155	0.839809		300.5	-0.440836	0.221699		509.5	0.35787	0.238068		384.5	1.03427	1.35054e-06	up		350.5	0.758973	0.000892832	up		FALSE		up
YDL212W	4546	-0.00395692	0.994014		3673.5	-0.153705	0.433063		4871.5	0.0450224	0.947149		4260.5	-0.0795963	0.847352		3792	0.186357	0.449588		4082.5	-0.609341	2.86625e-05	down		4368	-0.491951	0.00137599			FALSE	down
YDL213C	2840.5	-0.142637	0.758537		564	0.981615	0.00038799	up	2616	-0.148326	0.851942		2637	-0.00632333	0.997211		665.5	-0.377786	0.330569		1668.5	-3.42695	1.24466e-45	down	down	2685	-0.768504	0.00217643	down		FALSE		down
YDL214C	173	1.5502	1.13556e-08	up	3301.5	-0.568006	0.00387633		286	0.200865	0.750596		192.5	-0.867194	0.0039138	down	3127	0.312915	0.233851		1889	5.12178	9.80919e-111	up	up	156.5	1.00874	0.000156607	up		FALSE		up
YDL215C	1016.5	0.598957	0.121383		51739	0.0480729	0.913519		22960	0.554251	0.238788		1041	-0.359479	0.513169		61517	0.351872	0.421678		24130.5	5.64104	1.94946e-102	up	up	8231	3.95029	6.62337e-50	up	up	FALSE		up
YDL216C	237.5	0.369204	0.288388		529.5	-0.222419	0.404185		530.5	-0.660725	0.0212748	down	255.5	-0.00330434	0.997353		468	-0.262529	0.440602		372.5	1.09673	3.07146e-07	up		400	1.13877	2.60759e-07	up		FALSE		up
YDL217C	909.5	-0.123385	0.750192		694	0.196473	0.471957		1969.5	0.143306	0.807757		852.5	0.100673	0.858389		751.5	0.00527699	0.992653		782	-0.9434	2.14538e-06	down		1286.5	0.346605	0.110199			FALSE	down
YDL218W	579	2.00753	5.55056e-12	up	1016	2.36472	8.53887e-18	up	520	0.05376	0.963459		602.5	-1.59485	1.66084e-07	down	1063	-2.09507	1.03201e-13	down	273.5	0.0900015	0.780723			349.5	0.574688	0.064842			FALSE
YDL219W	1157	-0.644537	0.0157913	down	310	-0.597176	0.0282855	down	747.5	0.0138202	0.99445		1030.5	0.446097	0.192294		301.5	0.460087	0.175051		877.5	-2.2976	6.76662e-27	down	down	1033.5	-1.48614	4.73784e-12	down		FALSE		down
YDL220C	990	-0.0136626	0.967518		1702	-0.0496108	0.807845		1329	-0.0158368	0.986073		952.5	0.0686217	0.867517		1825	0.151685	0.513814		1306	0.426886	0.0022337			1097.5	-0.126588	0.45631			FALSE
YDL222C	1238	4.73674	6.78922e-62	up	14141	2.11318	7.23164e-18	up	896.5	1.80277	2.60704e-10	up	1291.5	-3.49759	1.38507e-39	down	15320.5	-1.64549	1.71955e-10	down	2434	5.38799	3.56476e-83	up	up	210	1.45073	2.41233e-06	up		FALSE		up
YDL223C	2044	2.38963	2.43314e-21	up	16969	3.00587	1.15546e-35	up	2567	1.09646	0.000353472	up	2012	-2.34094	5.06201e-20	down	18470	-2.17279	2.83414e-18	down	2026	2.04686	3.4514e-17	up	up	1031	0.665707	0.0129844	up		FALSE		up
YDL224C	1952	0.13368	0.573736		2427	-0.139799	0.430879		3109.5	0.0220102	0.971386		1793.5	-0.203311	0.427019		2483.5	0.0848648	0.763717		2140	0.102108	0.478507			2300	0.194932	0.199553			FALSE
YDL225W	1998.5	0.25889	0.133584		2269	0.035962	0.845582		2432	0.249083	0.243216		1887.5	-0.275222	0.155092		2321	-0.0618602	0.817948		1963	-0.0519541	0.698328			1885	-0.277925	0.0359509			FALSE
YDL226C	3633	-0.257914	0.343278		2191.5	-0.205833	0.372604		3156.5	-0.0487239	0.954817		3363	0.236969	0.489492		2437	0.394212	0.0969263	up	3108	-1.10947	8.67298e-11	down		3416	-0.861276	1.32877e-06	down		FALSE		down
YDL227C	1882.5	-1.12046	0.0370658	down	154.5	0.663555	0.239642		1699.5	-1.42381	0.0115028	down	1463.5	0.786251	0.257583		176	-0.260188	0.784227		1377	-4.77025	7.19448e-30	down	down	2446	-0.538455	0.249551			FALSE	down
YDL229W	107578	-0.505933	0.113641		6050.5	1.42218	2.22608e-09	up	55970.5	0.0290641	0.982274		91309.5	0.298273	0.513169		6754	-0.915701	0.000643464	down	65773	-5.64814	1.71589e-143	down	down	88273	-1.70159	1.01391e-13	down		FALSE		down
YDL230W	555	0.5554	0.081441		1537	0.213292	0.469492		1337.5	0.368811	0.415567		592	-0.235073	0.640114		1686	-0.0495623	0.929758		882.5	1.26386	1.70914e-08	up		727	0.767283	0.00141354	up		FALSE		up
YDL231C	1718	-0.383592	0.0938303		1496.5	-0.243301	0.248943		1845	-0.23763	0.5162		1595	0.306987	0.280854		1534.5	0.20474	0.463072		1749	-0.622303	0.000151476	down		1882	-0.503277	0.003788			FALSE	down
YDL232W	758	-0.229262	0.429593		630	-0.244967	0.292052		989.5	-0.835178	9.06887e-05	down	778.5	0.399021	0.157157		656	0.242636	0.412748		738	-0.621856	0.000496668	down		984.5	0.114191	0.601102			TRUE	down
YDL233W	566.5	0.374686	0.0473175		1846.5	0.101153	0.540052		1262.5	0.254904	0.255583		554	-0.285483	0.221568		1824	-0.257044	0.119276		1078.5	1.48149	3.13783e-30	up		744	0.645874	4.62388e-06	up		TRUE		up
YDL234C	1103.5	0.420276	0.0104985		6584	0.640046	1.87194e-07	up	3221	0.445165	0.00626493		1026	-0.527706	0.00125677	down	6969	-0.495881	0.000240239	down	2834	2.05708	1.68562e-63	up	up	1617.5	0.913667	1.65748e-12	up		TRUE		up
YDL235C	1589.5	0.197013	0.547154		2676	-0.404564	0.0647527		1906.5	0.109565	0.866027		1491	-0.285151	0.424354		3035.5	0.71073	0.00110982	up	2193	0.696766	0.000186343	up		1545	-0.263436	0.22023			TRUE	up
YDL236W	3113.5	-0.248873	0.24529		2765.5	-0.409266	0.0123174		2544	-0.139372	0.730759		2778	0.117538	0.733384		2699.5	0.242027	0.266619		3207	-0.432961	0.00258962			2892	-0.888159	1.11613e-09	down		TRUE		down
YDL237W	1629	-0.249649	0.407989		2912.5	-0.150779	0.553993		2296	-0.208505	0.659221		1458	0.0987593	0.852014		3024	0.145629	0.685693		2328	0.430969	0.0217871			2002	-0.036745	0.882917			TRUE
YDL238C	223	0.685069	0.0116457	up	1369	-0.456118	0.0182759		382	0.0882121	0.906873		237	-0.29898	0.464486		1242	0.0847152	0.824312		835.5	2.86978	1.60338e-49	up	up	248	0.529771	0.0215926			TRUE	up
YDL239C	251	0.399184	0.24529		1166	-0.558586	0.0116416		365	-0.127955	0.86506		273.5	-0.0295281	0.970641		993	0.0623826	0.897232		762	2.32116	1.45093e-28	up	up	279	0.281006	0.28302			TRUE	up
YDL240W	853.5	-0.155263	0.51887		936	0.27784	0.096382		1157.5	0.00179304	0.997826		771	0.0499624	0.912058		998	-0.165916	0.47728		851	-0.448642	0.00148524			970.5	-0.172584	0.279854			TRUE
YDL241W	651	0.45801	0.205696		246	0.64201	0.0429665	up	308	0.293344	0.667568		597	-0.65728	0.071981	down	264	-0.44335	0.278203		373	-1.93689	9.90374e-14	down		400	-1.64485	4.50506e-10	down		TRUE		down
YDL243C	195	-0.0052589	0.996337		395	-0.674283	0.0129026	down	384	-0.173163	0.814149		176.5	-0.0499947	0.95546		321	-0.0196189	0.978104		329.5	1.00234	5.16528e-05	up		280.5	0.580914	0.033222			TRUE	up
YDL244W	90	0.967533	0.0521569	up	255	0.752134	0.0431273	up	373.5	0.50872	0.429341		101	-0.348912	0.666078		283	-0.431299	0.399476		116.5	1.19882	0.000996766	up		163.5	1.69123	4.30183e-06	up		TRUE		up
YDL245C	488	0.1329	0.74118		3376.5	-0.533274	0.0111475		994.5	-0.0722874	0.929687		441.5	-0.272197	0.515146		2977.5	0.0547296	0.905933		2083	2.74509	3.85361e-47	up	up	684.5	0.598578	0.00505421	up		TRUE		up
YDL247W	364.5	0.598044	0.116768		980.5	-0.190612	0.594419		698	-0.0715139	0.954817		313	-1.05815	0.00236904	down	950	0.0261911	0.972845		629.5	1.52886	4.85829e-09	up		458	0.763384	0.00743093	up		TRUE		up
YDL248W	406	-0.559522	0.0826922		1180.5	-0.864332	0.000227933	down	562	-0.217202	0.733779		294	-0.0948751	0.897844		906	0.0964026	0.850834		962.5	1.33519	9.07434e-10	up		501.5	-0.234736	0.383784			TRUE	up
YDR001C	3347.5	0.920136	8.98689e-13	up	14887	0.0431918	0.809021		5680	0.499349	0.00126144		3234.5	-0.914254	3.23736e-12	down	15163.5	-0.109943	0.618473		7955.5	2.29041	8.29037e-84	up	up	3193	0.431887	0.000875102			FALSE	up
YDR002W	9813	0.0157903	0.968606		3640	0.279701	0.199148		7880	0.240428	0.539499		9526.5	0.0332934	0.95254		3698	-0.276798	0.300533		6491.5	-1.95064	3.81455e-31	down		7996.5	-1.06692	9.11784e-10	down		FALSE		down
YDR004W	746.5	-0.0350617	0.922502		1032.5	-0.201011	0.316276		1090	-0.258431	0.420247		694.5	-0.0510105	0.925048		965	-0.0640887	0.863791		899.5	0.18634	0.26025			905.5	0.103253	0.602076			FALSE
YDR005C	1026.5	-0.147494	0.485118		2552.5	-0.54596	7.15137e-06		1505	-0.175875	0.508094		999.5	0.238395	0.267812		2395.5	0.288475	0.0570002	up	1965	1.15291	3.73887e-23	up		1256.5	0.0451095	0.778735			FALSE	up
YDR006C	1979	0.0975419	0.680455		3535.5	0.56974	1.63501e-05		3599.5	-0.0233849	0.965753		1795.5	-0.258329	0.221769		3894	-0.331542	0.0373628	down	2267.5	0.163757	0.214724			2560	0.363439	0.00672625			FALSE
YDR007W	462.5	0.181509	0.66719		692.5	-0.145293	0.645964		780	-0.506366	0.166068		474.5	0.0448429	0.952032		751.5	0.273341	0.45693		556.5	0.368285	0.111694			634	0.558032	0.020183			FALSE
YDR009W	186.5	0.813979	0.042602	up	1087	0.267767	0.446016		1644.5	-0.0150154	0.994695		192.5	-0.561705	0.274621		1360.5	0.26695	0.568662		518.5	2.50669	1.02509e-18	up	up	801.5	3.0587	1.12118e-26	up	up	FALSE		up
YDR011W	1964	0.54269	0.000770976		1558.5	0.822725	1.70787e-08	up	2046.5	0.267195	0.288877		1985.5	-0.342768	0.0966304	down	1707	-0.5659	0.000468757	down	1332.5	-0.895788	1.18485e-10	down		1618	-0.326406	0.029722			FALSE	down
YDR012W	56757	-0.688882	0.0344473	down	13376	0.353713	0.266659		34960	-0.181935	0.811818		45643	0.368377	0.436506		14370	-0.206188	0.670708		41090	-2.95374	3.37731e-34	down	down	52085.5	-1.45236	9.99703e-09	down		FALSE		down
YDR013W	319.5	0.0439675	0.923694		455.5	-0.68629	0.00138883	down	461.5	-0.334888	0.392295		309	-0.0046786	0.997211		406.5	0.32591	0.278203		427.5	0.503288	0.0118683			388.5	0.186522	0.436252			FALSE
YDR014W	288.5	0.390133	0.172201		669	-0.224869	0.311035		399	0.0861516	0.904785		281	-0.311712	0.397837		639.5	0.00622679	0.990656		467	1.19471	1.04684e-10	up		297.5	0.0832316	0.743057			FALSE	up
YDR014W-A	300.5	-0.408921	0.454903		594	-0.60148	0.123474		404.5	0.189047	0.86736		310	0.55551	0.35291		614.5	0.561514	0.242374		517.5	0.661303	0.0455944	up		348.5	-0.401282	0.291982			FALSE	up
YDR016C	811.5	-1.10182	0.00603693	down	1063.5	-0.46877	0.254897		708.5	-0.0916753	0.954817		615.5	0.492793	0.426524		924	-0.00222708	0.997095		1116	-0.296676	0.386859			873.5	-1.1713	0.000583959	down		FALSE		down
YDR017C	1820	-0.301985	0.0794786		2248	-0.0436848	0.813031		2298.5	-0.0550639	0.907871		1608.5	0.123038	0.668486		2298	-0.00932556	0.979143		2090	-0.164809	0.200016			2049.5	-0.330059	0.0127329			FALSE
YDR018C	91	1.56749	4.76009e-06	up	1076	0.215539	0.381025		457	0.169257	0.776688		98	-1.0676	0.0039138	down	1077.5	-0.315318	0.26504		480.5	4.04869	2.2528e-48	up	up	212.5	2.67662	3.08964e-20	up	up	FALSE		up
YDR019C	1517.5	0.973631	0.000648535	up	10592.5	-0.00192519	0.996299		4039.5	0.01447	0.99445		1674.5	-0.430321	0.314436		13060	0.456807	0.181444		5418.5	2.99831	2.3224e-37	up	up	2328.5	1.36479	3.48116e-08	up		FALSE		up
YDR020C	917	-0.28789	0.288273		500.5	0.248081	0.307388		963	-0.391826	0.195448		886	0.33357	0.269131		632.5	0.302134	0.280717		721	-1.51865	2.77312e-17	down		994.5	-0.431799	0.0226318			FALSE	down
YDR021W	728.5	-0.0645911	0.922352		145	1.40792	0.00022901	up	544	0.123238	0.918829		633.5	-0.111612	0.90332		181.5	-0.356846	0.530442		418	-3.65526	2.84507e-28	down	down	601.5	-1.04987	0.000750934	down		FALSE		down
YDR022C	252.5	-0.383375	0.268407		792	-0.509317	0.0268332		445	0.0370187	0.969854		200.5	-0.163049	0.781902		741.5	0.259525	0.434065		582	1.32545	1.55287e-10	up		336.5	0.0676742	0.8166			FALSE	up
YDR023W	10721	-0.228126	0.36958		3113	0.16211	0.459343		9275.5	-0.00566876	0.996553		10170.5	0.243962	0.415458		3411.5	0.0570846	0.88678		7248.5	-2.32051	1.06871e-49	down	down	9919.5	-0.844975	2.35103e-07	down		FALSE		down
YDR025W	30834	-0.599391	0.32441		3693	0.965921	0.0335294	up	26375.5	-0.140548	0.930625		25693	0.331681	0.720658		3920	-0.69863	0.230057		20319	-4.26317	3.51438e-29	down	down	30967	-1.00454	0.0163018	down		FALSE		down
YDR026C	1328.5	-0.239633	0.201797		3090.5	-0.47724	0.000241667		1273.5	0.0806692	0.851942		1237.5	0.182523	0.462874		3033.5	0.345258	0.023915	up	2419.5	0.967016	9.43047e-16	up		1265	-0.790439	1.55018e-09	down		FALSE	up	down
YDR027C	1094.5	-0.122506	0.605195		2892.5	-0.786405	4.19694e-10	down	1493.5	0.0986101	0.80319		1096.5	0.302626	0.144941		2548.5	0.357774	0.0219893	up	2312	1.34491	7.83102e-28	up		1218.5	-0.200744	0.175164			FALSE	up
YDR028C	3421.5	0.200723	0.292742		7704	0.153665	0.329333		6651.5	0.111145	0.754795		3372.5	-0.109164	0.710207		8074	-0.122014	0.575888		5007.5	0.836155	4.44293e-12	up		4387.5	0.42849	0.000943267			FALSE	up
YDR030C	362.5	0.554313	0.115441		735.5	0.786997	0.00281209	up	828.5	0.014183	0.99445		380	-0.202357	0.733384		807	-0.474595	0.151203		408	0.533357	0.0352005			511	0.940318	0.000246407	up		FALSE		up
YDR031W	355	-0.00999699	0.998666		1571.5	-0.556902	0.522913		1251	0.1642	0.955717		333.5	-0.28475	0.87899		1274	0.0420259	0.981122		1061.5	1.94606	0.0023256	up		673	1.02706	0.150644			FALSE	up
YDR032C	2689	0.749478	1.2094e-05	up	10659	-0.140239	0.486958		8096	0.0756938	0.892389		2968	-0.231624	0.420106		11236.5	0.170558	0.504863		6216	2.10117	4.60701e-46	up	up	4461.5	1.40528	1.90095e-20	up		FALSE		up
YDR033W	33517.5	-0.848618	0.000985389	down	2475.5	0.550791	0.0326808		20396.5	-0.592458	0.0771721	down	26117	0.420075	0.256055		2603	-0.428376	0.181021		22745.5	-4.76477	1.90612e-110	down	down	32956	-1.28389	7.2328e-09	down		FALSE		down
YDR034C	1508.5	-0.0552828	0.856274		1752.5	0.126238	0.526218		1847	-0.0769967	0.883835		1381	-0.0341085	0.941316		1915	0.0414467	0.907409		1554	-0.23421	0.119281			1624.5	-0.202236	0.221354			FALSE
YDR034C-A	5220	-0.540395	0.20708		9357	-1.01445	0.00162925	down	4726.5	-0.633301	0.210759		5287	0.676248	0.137748		9701.5	1.05775	0.0024184	up	9099.5	0.712162	0.0157045	up		5708	-0.555309	0.0846594			FALSE	up
YDR034W-B	419	3.58193	8.87025e-24	up	3364	2.29025	8.25356e-14	up	986.5	1.90228	5.73051e-08	up	423.5	-3.33277	1.19601e-20	down	3798	-1.43301	2.00955e-05	down	536.5	3.60916	5.44174e-26	up	up	194	1.88955	2.57558e-07	up		FALSE		up
YDR035W	7092	-0.212131	0.590246		5205	0.0756301	0.823742		8693.5	-0.108171	0.897506		6503	0.16096	0.772379		6004	0.273713	0.46739		6200.5	-0.936863	2.36335e-05	down		7794.5	-0.250004	0.336562			FALSE	down
YDR036C	1658.5	0.272874	0.150622		1674	0.294392	0.0595449		3161.5	-0.350297	0.0734576		1616	-0.193785	0.443462		1890	0.0350482	0.915159		1458.5	-0.36067	0.007602			2339	0.711177	9.40701e-08	up		FALSE		up
YDR037W	26224	-0.195538	0.534864		3367	0.999499	3.55485e-07	up	17194	-0.0920247	0.894742		24003	0.141003	0.751104		4183	-0.227193	0.467755		15320	-4.00633	1.95671e-110	down	down	22001	-1.17164	2.5264e-10	down		FALSE		down
YDR038C	1558.5	-0.391596	0.56774		674.5	0.126961	0.833347		1353	0.0239909	0.99445		1537.5	0.526031	0.497624		722.5	-0.0885824	0.930301		1191.5	-1.88554	1.20034e-06	down		1502.5	-0.940466	0.025509	down		FALSE		down
YDR039C	1266.5	-0.0073913	0.999546		1002.5	0.0815517	0.933649		1790	0.293935	0.891009		1217.5	0.177587	0.925832		933	-0.264733	0.843852		1110.5	-0.618964	0.309547			1269.5	-0.218222	0.771447			FALSE
YDR040C	3518.5	0.142518	0.745748		17111	0.92759	0.000119107	up	5143	1.24779	1.49878e-06	up	3273.5	-0.232409	0.637153		17614	-0.938259	0.000275896	down	6994	1.36029	7.08073e-10	up		2958	-0.80475	0.000671188	down		FALSE	up	down
YDR041W	1025.5	0.137344	0.807577		3146.5	-0.0796291	0.847152		2825	-0.231723	0.76569		1052.5	-0.00460243	0.997353		3196	6.42762e-05	0.999801		1989.5	1.29515	1.46371e-06	up		1844	0.957019	0.000787796	up		FALSE		up
YDR042C	131.5	2.44862	3.31986e-09	up	315.5	1.66599	1.24136e-06	up	122.5	0.615362	0.397233		152	-1.30092	0.00325021	down	349.5	-1.14587	0.00260053	down	89.5	1.49042	0.000163233	up		62	0.616581	0.184969			FALSE	up
YDR043C	561.5	0.279707	0.425352		1832.5	0.910332	2.53673e-05	up	775.5	0.576785	0.0765754		555.5	-0.169778	0.744419		1955.5	-0.716931	0.0031139	down	826	0.931235	8.76273e-06	up		518.5	-0.316163	0.199038			FALSE	up
YDR044W	1677.5	0.0727004	0.887943		1364	0.351156	0.253342		2703	0.11288	0.899546		1528	-0.136834	0.835529		1375	-0.44117	0.216175		1391	-0.812906	0.000782893	down		1954	0.0941916	0.761975			FALSE	down
YDR045C	916.5	0.165478	0.637541		356	0.561793	0.0220342		1018	-0.105514	0.878453		964	0.0876297	0.874478		406	-0.189031	0.628451		568.5	-1.96689	2.37188e-22	down		892	-0.288933	0.18472			FALSE	down
YDR046C	4685.5	-0.353244	0.420668		3473.5	0.158046	0.691884		5207.5	0.205732	0.804789		4486	0.363713	0.498881		3900.5	0.1157	0.855849		4139	-1.06645	7.69961e-05	down		4715	-0.715318	0.0134962	down		FALSE		down
YDR047W	4070	-0.542938	0.0675146		5826.5	-0.645565	0.00859913	down	4456	-0.445968	0.252092		3694.5	0.402896	0.284538		5565	0.369236	0.26165		5737.5	0.150816	0.519017			4729.5	-0.506511	0.0315738			FALSE
YDR049W	1230	-0.070421	0.839044		963	0.27054	0.204783		1277	0.26753	0.447611		1062	-0.224574	0.504966		1028	-0.107548	0.764234		1048.5	-0.907055	5.88975e-08	down		1147	-0.688871	7.80711e-05	down		FALSE		down
YDR050C	90868.5	-0.475455	0.203949		111504	-0.785364	0.00632299	down	18832	-0.616615	0.135695		84329.5	0.484358	0.26601		109987	0.610722	0.072316	up	119620	0.0828015	0.773001			63987.5	-2.7183	5.10589e-27	down	down	FALSE		down
YDR051C	981.5	-0.0837347	0.783286		1184.5	-0.179311	0.358705		1474	-0.0561647	0.924557		859	-0.132536	0.715196		1173	0.0810561	0.808409		1107	-0.0233192	0.895643			1166	0.0330816	0.870795			FALSE
YDR052C	1705.5	-0.0101068	0.97544		2046	-0.125096	0.49829		2411	0.18862	0.540582		1708	0.163914	0.559606		2145	0.133309	0.586844		1867	-0.0373888	0.80916			1844	-0.178543	0.255034			FALSE
YDR054C	2588.5	-0.176128	0.441801		6529.5	-0.182484	0.294779		5155.5	0.119632	0.762517		2364.5	0.0920463	0.796418		6745	0.181767	0.412111		4631.5	0.982338	2.72968e-13	up		3523	0.274072	0.0711326			FALSE	up
YDR055W	6152	1.12461	0.186589		5494	0.908596	0.220502		16637.5	0.237366	0.920667		6063.5	-1.11025	0.26878		7902.5	0.320413	0.806487		3716.5	-0.417347	0.509719			8698	1.41133	0.0261118	up		FALSE		up
YDR056C	1816	0.125848	0.796353		3072	-0.0954621	0.791442		2723.5	-0.0202002	0.98981		1723	-0.134371	0.841965		3124.5	0.109446	0.844374		2371.5	0.514093	0.0363527			2093	0.14952	0.62277			FALSE
YDR057W	685	-0.196949	0.454261		1362	0.196423	0.303633		1219	0.0726544	0.897995		616.5	0.0764896	0.870933		1399	-0.179816	0.471474		966	0.452793	0.00351707			881.5	0.140472	0.452247			FALSE
YDR058C	203.5	1.42219	2.74707e-08	up	869.5	-0.291226	0.20711		617.5	0.0569237	0.949873		246.5	-0.496442	0.152811		872	0.188652	0.568353		499.5	2.73473	3.08744e-35	up	up	312	1.84165	2.16007e-15	up		FALSE		up
YDR059C	575	0.932466	9.02075e-06	up	2691.5	0.364573	0.069399		4609.5	-0.215197	0.586931		610.5	-0.593424	0.0180547	down	2943	-0.171199	0.572913		1277	2.13874	4.03937e-33	up	up	2406.5	3.0653	1.06431e-66	up	up	FALSE		up
YDR060W	7808.5	-0.279353	0.248858		627.5	1.78156	2.22458e-20	up	6600.5	-0.0935333	0.86736		7265	0.220541	0.490217		719	-1.09316	2.66483e-08	down	4469.5	-5.31466	3.28205e-193	down	down	7317.5	-0.883529	8.58377e-08	down		FALSE		down
YDR061W	1317	-0.016018	0.959379		1400	-0.805145	2.03763e-08	down	2440	-0.229768	0.390316		1278	0.0964239	0.780306		1239.5	0.39712	0.0257373	up	1514.5	0.101036	0.492356			1811.5	0.430971	0.00262914			FALSE
YDR062W	6140.5	-0.317781	0.183027		3603	0.295334	0.148408		5980.5	0.0922716	0.87415		5558.5	0.244221	0.435919		3831.5	-0.208601	0.454146		4963.5	-1.43367	8.0893e-19	down		6025.5	-0.751269	9.94518e-06	down		FALSE		down
YDR063W	873.5	-0.164875	0.714537		1523	-0.774476	0.00264403	down	1050.5	-0.247914	0.685908		858	0.276787	0.570638		1373	0.434709	0.198793		1376.5	0.743428	0.00148157	up		980	-0.197977	0.487908			FALSE	up
YDR064W	29378	-0.575333	0.252925		3196.5	0.408753	0.353583		25536	-0.323274	0.729508		30135	0.759713	0.150181		3159.5	-0.534912	0.301766		19235.5	-4.05845	1.39366e-35	down	down	30392	-0.87601	0.0144142	down		FALSE		down
YDR065W	320	-0.286143	0.485118		301	-0.0499747	0.899846		344.5	-0.1985	0.784149		256	-0.269052	0.623085		307.5	0.040741	0.952844		319.5	-0.57912	0.0194492			337.5	-0.484046	0.0698048			FALSE
YDR066C	212	-0.470311	0.254315		297	-0.614549	0.0426604	down	275	-0.56994	0.212571		191	0.417825	0.421614		275	0.301538	0.503811		297.5	0.251308	0.362842			274.5	-0.0609579	0.864259			FALSE
YDR067C	411.5	0.269148	0.566319		1234	0.0146778	0.974107		598	0.113382	0.910028		428	-0.0399134	0.963844		1221.5	-0.104757	0.861375		766.5	1.3791	8.47981e-08	up		447	0.129219	0.702949			FALSE	up
YDR068W	900.5	0.207662	0.469367		2112.5	0.0194221	0.944292		1511	0.143822	0.76569		848	-0.234629	0.496212		2172.5	0.00505779	0.992065		1402	0.98667	2.95377e-09	up		1031.5	0.192872	0.334532			FALSE	up
YDR069C	607.5	0.191475	0.517525		3176	-0.569341	0.000719288		917.5	0.233939	0.53563		567	-0.227558	0.515068		2886.5	0.191117	0.460166		2068	2.40616	1.01709e-51	up	up	655.5	0.0192325	0.937958			FALSE	up
YDR070C	544.5	3.27032	7.85196e-11	up	4946.5	0.392571	0.531036		341	0.519835	0.666408		542.5	-3.27138	2.16496e-10	down	4396.5	-0.980215	0.116726		2041	4.87383	7.01865e-26	up	up	179	0.797256	0.142281			FALSE	up
YDR071C	2425	-0.0226881	0.953446		2456	-0.204052	0.367416		3100.5	0.0106443	0.99445		2390.5	0.0875958	0.85763		2475.5	0.132546	0.698592		2470.5	-0.285605	0.107374			2620	-0.218063	0.26988			FALSE
YDR072C	2036	-0.232726	0.334831		1996	-0.33115	0.0703389		2457.5	-0.320874	0.232555		1744.5	-0.0671793	0.882525		1932	0.178371	0.501071		2144	-0.367637	0.0182699			2330	-0.19913	0.256975			FALSE
YDR073W	774.5	-0.010636	0.983159		1392.5	-0.485881	0.0255011		624.5	-0.461923	0.167015		728.5	-0.100273	0.856926		1397	0.432138	0.0896209	up	1152.5	0.662855	0.000536686	up		713	-0.65188	0.00162991	down		FALSE	up	down
YDR074W	3255	0.127277	0.785739		13631.5	0.0235595	0.95324		2972.5	0.450255	0.305842		2885.5	-0.408658	0.329153		12557.5	-0.424311	0.216175		7838	1.74888	2.16181e-14	up		2653.5	-0.88042	0.000347542	down		FALSE	up	down
YDR075W	621.5	-0.586561	0.0240565	down	404.5	0.361752	0.164741		940.5	-0.213744	0.668127		581	0.582224	0.0417524	up	450.5	-0.110265	0.813429		546	-1.43256	1.66732e-12	down		830	-0.0420157	0.874161			FALSE	down
YDR076W	383.5	0.499018	0.098331		1162.5	0.428858	0.0644731		702.5	0.31598	0.472543		415	-0.088334	0.890479		1387	0.0470671	0.923846		618	1.28698	5.17284e-10	up		435	0.44067	0.0617271			FALSE	up
YDR077W	75166.5	1.79953	6.97798e-09	up	203877	1.05675	0.000987166	up	242752	0.459294	0.458298		74445.5	-1.66088	2.96265e-07	down	254382	-0.221907	0.702492		76059	1.54326	8.00459e-08	up		103105	1.95991	2.70924e-11	up		FALSE		up
YDR078C	259	-0.137445	0.829668		437.5	-0.222453	0.588974		337.5	-0.0682675	0.959467		254.5	0.207703	0.784026		397.5	-0.118447	0.867728		361.5	0.429425	0.164282			298	-0.13803	0.721563			FALSE
YDR079C-A	642.5	-0.517546	0.263599		847	0.013335	0.980043		1002.5	-0.196919	0.842328		573.5	0.191068	0.811229		774.5	-0.331362	0.533355		762	-0.292509	0.363308			831.5	-0.181674	0.635258			FALSE
YDR079W	351	0.180892	0.653521		811.5	-0.129505	0.653437		895.5	-0.576534	0.054705		357	0.021218	0.97996		777.5	-0.0801699	0.868676		563.5	0.995192	1.68387e-06	up		644	1.1542	6.36675e-08	up		FALSE		up
YDR080W	760	0.233515	0.402959		1052	0.439823	0.0234187		1186	0.16398	0.723754		741	-0.177972	0.639584		1109	-0.350878	0.132703		766.5	-0.0140892	0.946175			830	0.0973065	0.655137			FALSE
YDR081C	1150	-0.0137437	0.958736		1052.5	0.259842	0.0637023		1561.5	-0.0508445	0.906873		1130	0.111973	0.674315		1131.5	-0.127363	0.533964		1027.5	-0.650185	3.02468e-08	down		1283	-0.0901079	0.52261			FALSE	down
YDR082W	351.5	0.122559	0.744337		442	0.414951	0.0575046		556	0.00895271	0.995227		372.5	0.198925	0.630729		456.5	-0.393179	0.122564		347.5	-0.18557	0.36151			412.5	0.162974	0.475156			FALSE
YDR083W	1827	-0.285986	0.410047		155	1.87851	1.35498e-09	up	1554.5	-0.190655	0.761738		1810.5	0.376091	0.325757		176	-1.18045	0.000180778	down	1042	-5.33276	1.67628e-82	down	down	1752.5	-0.822053	0.000256594	down		FALSE		down
YDR084C	859.5	-0.233575	0.383878		1066	-0.670602	0.000170621	down	1146.5	-0.419478	0.104816		760	0.0348065	0.949971		958.5	0.290516	0.243682		1089.5	0.140575	0.42227			1066.5	-0.0174577	0.941498			FALSE
YDR085C	664	0.617883	0.00659574	up	5792	-0.08937	0.71685		2717	-0.0447276	0.95537		641	-0.661722	0.00533813	down	5999.5	0.116609	0.733065		3047.5	3.12858	1.05888e-73	up	up	1473.5	1.81755	1.66474e-24	up		FALSE		up
YDR086C	4325	-0.0833674	0.812196		5642	-0.555229	0.00345904		3955.5	-0.135859	0.794904		4269	0.143317	0.725223		5900.5	0.612757	0.00265911	up	5406	0.214611	0.227403			4080.5	-0.69251	9.74979e-05	down		FALSE		down
YDR087C	3042	-0.170546	0.588771		677.5	0.542145	0.0139386		2008.5	-0.104178	0.86736		2818	0.0859254	0.867517		787	-0.0959248	0.822945		1889	-2.94562	7.56303e-59	down	down	2535	-1.22222	1.49225e-11	down		FALSE		down
YDR088C	578	-0.165607	0.713651		1021	0.372959	0.194176		1020.5	0.0558788	0.958402		527.5	0.0195234	0.985551		1110	-0.171052	0.7072		718.5	0.124102	0.626484			747	0.0988341	0.742282			FALSE
YDR089W	702.5	0.430648	0.102423		1235	-0.478828	0.0208978		639	0.470333	0.130652		709.5	-0.243049	0.521637		1130.5	0.133084	0.715552		982.5	0.950399	2.22268e-07	up		529.5	-0.758584	0.000189162	down		FALSE	up	down
YDR090C	573	-0.671193	0.000906538	down	808	-0.627571	0.000428349	down	1148.5	-0.448007	0.0607444		449.5	0.225408	0.525923		814	0.563045	0.00456089	up	819.5	0.132627	0.4457			945.5	0.38955	0.0255504			FALSE
YDR091C	5284.5	-0.238644	0.440225		1036.5	0.820093	0.000135752	up	4147	-0.00417344	0.997499		4794.5	0.155367	0.732018		1270.5	-0.171981	0.641093		3252	-3.28057	2.94459e-67	down	down	4718.5	-0.961953	6.50116e-07	down		FALSE		down
YDR092W	1442	-0.165521	0.776552		1830	-0.119362	0.785943		1990	-0.214165	0.811818		1689.5	0.655968	0.159683		1986	0.177434	0.77828		1643	-0.133099	0.679899			1719.5	-0.134107	0.722295			FALSE
YDR093W	2959	-0.489572	0.00667656		2188	-0.277896	0.123431		3155	-0.206504	0.534308		2702	0.416059	0.0465525	up	2150.5	0.089577	0.779373		2873	-0.883628	9.28872e-10	down		3257	-0.579869	0.000134869			FALSE	down
YDR096W	600.5	0.0834931	0.839622		2855.5	-0.134992	0.600543		1318.5	0.128548	0.835195		537.5	-0.278358	0.481901		2728	-0.103653	0.795559		1686	2.01	3.78613e-27	up	up	840.5	0.548102	0.0082594			FALSE	up
YDR097C	1187.5	0.0763874	0.872199		635.5	0.968274	0.000153016	up	1710.5	0.29993	0.566649		1141.5	0.0078064	0.996923		697	-0.650145	0.0304012	down	790.5	-1.76025	2.10848e-14	down		1246	-0.171913	0.538027			FALSE	down
YDR098C	2618.5	0.26926	0.143316		3847	-0.22084	0.155542		3118.5	0.413539	0.0240869		2586	-0.165176	0.526097		4029.5	0.259744	0.142006		3158.5	0.467956	0.000252069			2353	-0.403837	0.00324946			FALSE
YDR099W	8881.5	0.0713448	0.81423		23743.5	0.0127222	0.960414		16056.5	-0.144431	0.723754		8053.5	-0.210413	0.464486		24464	-0.011903	0.978079		15401	1.09701	3.68957e-14	up		11914	0.4524	0.00391656			FALSE	up
YDR100W	633	0.43234	0.115377		1822	-0.125525	0.630589		1224	-0.278774	0.497036		652	-0.205933	0.625253		1911	0.151301	0.667038		1153.5	1.4216	2.39577e-14	up		865.5	0.723835	0.000309754	up		FALSE		up
YDR101C	5528.5	-0.065236	0.799589		347	1.71572	1.04445e-19	up	4663.5	-0.0842199	0.841702		5212.5	0.0480673	0.90332		395	-1.08239	3.74635e-09	down	2941	-5.54403	9.66271e-232	down	down	4955	-0.776147	1.88084e-09	down		FALSE		down
YDR103W	1008	-0.14759	0.568478		1346.5	-0.404013	0.0129618		1130	-0.235357	0.439018		875.5	-0.119878	0.738682		1263.5	0.167862	0.492802		1261.5	0.196253	0.190384			1076	-0.33422	0.0349758			FALSE
YDR105C	1345.5	-0.24318	0.291737		2414.5	-0.352622	0.0359233		1912	-0.228006	0.470272		1188.5	0.0760152	0.859669		2342	0.180796	0.457732		2005.5	0.555996	0.000145094			1662.5	-0.00685273	0.973621			FALSE
YDR106W	46	0.715102	0.329646		251.5	-0.00406318	0.994787		71.5	0.443332	0.698105		44	-0.70009	0.436506		293	0.390468	0.533355		137	2.52535	3.6887e-09	up	up	44	0.272955	0.646308			FALSE	up
YDR107C	3251	-0.134163	0.867933		2221.5	-0.257266	0.641381		1897	-0.577108	0.493609		3060.5	-0.0213647	0.990232		1989	-0.0610756	0.955467		2830	-0.8741	0.0249251	down		2717	-1.09314	0.00742615	down		FALSE		down
YDR108W	812	-0.0383155	0.907402		537.5	-0.308682	0.0969713		805	-0.0536859	0.930498		748	-0.0306746	0.949397		512.5	0.0868735	0.800802		701	-0.801672	5.31944e-08	down		776.5	-0.537639	0.000447703			FALSE	down
YDR109C	665	0.120944	0.636639		1531.5	-0.25541	0.0881579		923.5	0.00503028	0.996553		608	-0.247125	0.329153		1521	0.127766	0.569937		1104	1.04189	1.23861e-15	up		727.5	-0.0204473	0.915732			FALSE	up
YDR110W	1297.5	-0.14656	0.614831		1648.5	-0.168908	0.427017		1602	-0.202677	0.601172		1237	0.154517	0.678081		1737.5	0.228441	0.370118		1499	0.00639643	0.973234			1433	-0.234973	0.198895			FALSE
YDR111C	2321	-0.444078	0.0897829		3971	0.19705	0.427763		2970.5	-0.0942641	0.895056		2077.5	0.342764	0.299699		4050.5	-0.296689	0.301766		3060	0.117255	0.563631			2696	-0.362854	0.0806526			FALSE
YDR113C	625	0.0216001	0.96675		862	-0.31457	0.253979		1106	0.124497	0.86736		700.5	0.447787	0.214996		876	0.272458	0.454146		767.5	0.278601	0.222819			780	0.197081	0.455682			FALSE
YDR114C	718	0.0800702	0.944072		977	-0.0653665	0.937653		1433.5	-0.297444	0.859146		818	0.36047	0.769579		1032	0.166561	0.888254		827.5	0.121015	0.830702			1078	0.616583	0.276491			FALSE
YDR115W	173	-0.108601	0.955899		370.5	-0.271007	0.83645		345.5	-0.573075	0.840831		129	-0.885196	0.649778		303	-0.596874	0.737873		263	0.580376	0.534003			264.5	0.411202	0.71025			FALSE
YDR116C	893	-0.330071	0.311529		1313	-0.0888179	0.774953		2913	-0.371116	0.337013		854.5	0.28459	0.497624		1250	-0.14359	0.736175		1131.5	0.0226594	0.92644			1953	1.09357	1.98097e-07	up		FALSE		up
YDR117C	973	-0.393561	0.0574911		2150	-0.627607	5.07003e-05	down	1054	-0.0895939	0.865076		850.5	0.203598	0.513034		2073	0.424069	0.0207466	up	1797	0.926159	1.59435e-10	up		1029	-0.548211	0.000593363			FALSE	up
YDR118W	412	0.0377195	0.928274		887	-0.48176	0.010355		596	0.163791	0.74245		397.5	0.0186181	0.978418		799.5	0.10675	0.763717		690.5	0.999231	5.5715e-09	up		449.5	-0.0654035	0.782097			FALSE	up
YDR119W	3674.5	-0.499946	0.0264246		1285.5	0.570352	0.00503848		3163	-0.128815	0.810537		3260.5	0.356696	0.211516		1491.5	-0.147259	0.673282		2637	-2.44723	3.17488e-45	down	down	3644.5	-0.90912	3.43595e-07	down		FALSE		down
YDR119W-A	352.5	0.519371	0.0251067		3587	0.292975	0.0823257		1255	0.258011	0.396693		306	-0.90645	3.24519e-05	down	3533	-0.424362	0.0172026	down	1657	3.12312	9.76849e-85	up	up	639.5	1.39669	2.50681e-16	up		FALSE		up
YDR120C	4573	-0.338846	0.0226603		417.5	2.12955	9.99878e-33	up	4118.5	-0.010404	0.989374		4190.5	0.26095	0.156519		440	-1.81371	2.97693e-26	down	2664	-5.46085	4.43533e-241	down	down	4396.5	-0.866515	1.04309e-13	down		FALSE		down
YDR121W	822.5	-0.188144	0.679281		360	1.76587	2.61881e-10	up	973.5	0.125828	0.889251		815.5	0.268838	0.605713		390.5	-1.38709	1.99976e-06	down	522	-2.84313	1.47645e-27	down	down	847.5	-0.493095	0.0663957			FALSE	down
YDR122W	1681.5	0.296257	0.0982638		4239.5	0.059916	0.740726		3175	0.150947	0.619313		1566	-0.353357	0.0600041	down	4133	-0.245001	0.157189		2703.5	1.09164	8.38217e-19	up		2097.5	0.437495	0.00107698			FALSE	up
YDR123C	1218.5	-0.321023	0.278463		563	1.03809	2.75868e-06	up	1812.5	-0.501138	0.0911123		1006.5	-0.0588512	0.927568		671	-0.462858	0.0917828	down	854.5	-2.28097	4.72458e-30	down	down	1645	0.130707	0.584554			FALSE	down
YDR124W	395	-0.1467	0.649285		738	-0.056759	0.812658		623.5	-0.213028	0.576438		367	0.0870404	0.864997		768.5	0.0877722	0.800802		559	0.490769	0.00342351			507.5	0.167642	0.401248			FALSE
YDR125C	189.5	-0.0722131	0.89857		397	-0.253631	0.406365		379	-0.14672	0.849733		167.5	-0.241003	0.693742		395.5	0.164324	0.725542		300	0.764593	0.00164355	up		272	0.462574	0.0862839			FALSE	up
YDR126W	383.5	-0.0963191	0.81423		673	0.266436	0.261723		555.5	-0.361539	0.317601		385	0.219991	0.604058		813	0.228918	0.456554		484.5	0.25692	0.203438			477.5	0.101973	0.679981			FALSE
YDR127W	7255	-0.279964	0.347309		5566	0.0536266	0.85433		9916	-0.255757	0.555224		6409.5	0.102617	0.848005		6882	0.423426	0.100114		6570	-0.871234	3.51779e-06	down		8789.5	-0.0841729	0.729378			FALSE	down
YDR128W	1496	-0.230542	0.320506		1718	-0.0697702	0.749426		1999	-0.224966	0.478279		1409.5	0.231504	0.407592		1704	-0.0855666	0.790592		1634.5	-0.219811	0.151058			1764.5	-0.106494	0.558734			FALSE
YDR129C	5120	-0.153689	0.662819		10667.5	-0.253986	0.29786		7426.5	0.0141816	0.992345		4732.5	0.0727471	0.902811		9806.5	-0.109845	0.790707		8159.5	0.743844	8.62481e-05	up		5964.5	-0.0965113	0.689926			FALSE	up
YDR130C	448.5	0.102174	0.799015		530.5	0.0825403	0.776847		729.5	-0.231913	0.615936		426	-0.0955536	0.868195		533	-0.12911	0.750187		461	-0.0970826	0.653189			567	0.306302	0.160591			FALSE
YDR131C	368.5	0.345651	0.383878		742.5	-0.320618	0.285797		555.5	0.100737	0.916645		389.5	-0.0341105	0.967822		763.5	0.282486	0.476035		545.5	1.00692	2.99666e-05	up		396.5	0.217619	0.465294			FALSE	up
YDR132C	318	-0.00236913	0.999546		1141	-0.489117	0.0217778		539.5	-0.122236	0.853264		296	-0.0109999	0.992049		1071	0.256027	0.398383		793	1.73694	3.6568e-19	up		415.5	0.336729	0.144079			FALSE	up
YDR135C	3752	-0.0213803	0.964963		3645.5	0.035337	0.918819		4120	-0.181375	0.764868		3731	0.128634	0.812009		3784	-0.0356554	0.951319		3570.5	-0.44028	0.0391699			3836.5	-0.319362	0.17654			FALSE
YDR137W	814	-0.0517398	0.861709		928.5	0.137398	0.464353		1294.5	0.193426	0.523959		798	0.143855	0.646964		986	-0.0433654	0.899203		829	-0.29523	0.0407809			944	-0.0232602	0.902539			FALSE
YDR138W	1240	-0.0675414	0.847044		952	0.0719181	0.780337		1411.5	-0.0987121	0.865076		1115.5	-0.059896	0.912058		984	-0.0372401	0.933719		1079	-0.7844	3.64527e-06	down		1277.5	-0.320138	0.0860926			FALSE	down
YDR139C	927.5	-0.27785	0.527722		726	-0.237394	0.502179		956.5	-0.333431	0.582348		868.5	0.124698	0.865452		664	-0.0418459	0.954707		877.5	-0.775657	0.00269256	down		983	-0.500429	0.0758955			FALSE	down
YDR140W	948.5	-0.250931	0.440936		904	0.177341	0.515563		1369	0.0113404	0.99445		882.5	0.182723	0.693062		942.5	-0.10309	0.81542		921	-0.633422	0.00148524	down		1124.5	-0.116745	0.636346			FALSE	down
YDR141C	997	-0.0214613	0.953872		1601	-0.036959	0.883031		1400.5	0.150642	0.744034		929	-0.0857325	0.853124		1661.5	0.0358182	0.929949		1255.5	0.331407	0.0446924			1076	-0.168712	0.38198			FALSE
YDR142C	459.5	-0.132296	0.750895		984	-0.178887	0.514729		887.5	-0.127947	0.84965		404	-0.0495651	0.942188		931.5	-0.109165	0.808348		737.5	0.746212	0.000287316	up		658	0.406037	0.0755768			FALSE	up
YDR143C	2212	-0.144415	0.735518		2322.5	-0.092793	0.779527		2651	-0.305834	0.542731		2055	0.0990788	0.876841		2505.5	0.15685	0.725542		2282.5	-0.342897	0.13214			2482.5	-0.235442	0.361825			FALSE
YDR144C	4213	-0.254004	0.233617		823.5	1.03257	5.57611e-10	up	2351	0.34832	0.147102		3808	0.136966	0.676965		985	-0.348908	0.0990857	down	2586.5	-3.48915	1.55037e-117	down	down	3248	-1.71246	7.91405e-33	down		FALSE		down
YDR145W	2730.5	0.0794509	0.772287		3401	0.571745	0.000119107		3838.5	0.266732	0.289887		2516.5	-0.183192	0.510527		3820	-0.241991	0.236066		2612.5	-0.333243	0.017879			2881	-0.158184	0.326578			FALSE
YDR146C	1693.5	-0.0455802	0.916161		537	0.508944	0.0355151		2185	0.0785535	0.919434		1478.5	-0.169348	0.710207		593	-0.258796	0.454146		1086	-2.29037	4.74246e-31	down	down	1788.5	-0.241881	0.275632			FALSE	down
YDR147W	896.5	-0.0481814	0.869572		476.5	0.307693	0.104667		781	0.197575	0.554157		814	-0.0773747	0.84749		506.5	-0.213871	0.397581		659.5	-1.46986	2.96629e-23	down		774.5	-0.894429	1.14252e-09	down		FALSE		down
YDR148C	3510.5	-0.0156081	0.972638		9403.5	0.00341789	0.991338		22930	-0.468766	0.106128		3469	0.139306	0.762245		10336.5	0.130385	0.730819		6111	1.01766	2.84398e-08	up		13861	2.36699	1.38763e-38	up	up	FALSE		up
YDR150W	2361	0.259523	0.29465		3286.5	0.453353	0.0127168		5147	-0.0523115	0.939312		2319.5	-0.217647	0.497723		3271	-0.54591	0.00502278	down	2371.5	-0.0274847	0.885196			3370	0.717712	1.41635e-05	up		FALSE		up
YDR151C	963.5	0.0197002	0.970669		1773.5	-0.00433707	0.991303		996	0.622136	0.0737619	up	891.5	-0.0954096	0.88669		1670	-0.266579	0.476085		1321	0.550627	0.0149586			835	-0.813088	0.000658521	down		FALSE		down
YDR152W	2589	-0.173067	0.566768		1473.5	0.712608	0.000197865	up	2834	0.0471493	0.954817		2330.5	0.0179456	0.977539		1766.5	-0.172806	0.583298		1899.5	-1.71435	1.25133e-23	down		2598.5	-0.583632	0.00123857			FALSE	down
YDR153C	1778.5	0.0191956	0.968606		2331.5	0.0606675	0.847343		3221.5	0.0204366	0.988208		1521.5	-0.321458	0.411131		2467.5	-0.0103252	0.985138		1951.5	0.00528344	0.981925			2283.5	0.270975	0.251337			FALSE
YDR155C	29140.5	-0.315592	0.658757		36299.5	-0.0950744	0.87608		19031	-0.201529	0.889251		26898.5	0.274363	0.775589		40796.5	0.29613	0.69942		33982	-0.144555	0.736108			25777.5	-1.18377	0.00378302	down		FALSE		down
YDR156W	1952	-0.0256807	0.960589		1232	0.171346	0.60269		2445.5	0.103429	0.906873		1784	-0.0434765	0.95546		1369	0.0874489	0.878907		1554.5	-1.14882	5.56326e-07	down		2023	-0.300382	0.25466			FALSE	down
YDR158W	21992	-0.428721	0.100357		10938	-0.289479	0.222415		21203.5	-0.296259	0.458232		19018.5	0.235467	0.537981		10381	0.0428139	0.929578		18390.5	-1.42565	8.18318e-15	down		23205	-0.589949	0.00287036	down		FALSE		down
YDR159W	988	-0.179282	0.472384		1444	-0.148264	0.442646		1456	0.0190824	0.981226		908	0.12791	0.721562		1428.5	0.015837	0.971975		1241	0.201483	0.187078			1155.5	-0.0832277	0.656167			FALSE
YDR160W	815.5	-0.0580983	0.823524		2102	-0.437228	0.000281552		1100.5	0.0687191	0.871258		732	-0.105972	0.730878		2079	0.312388	0.0281388	up	1556	1.18823	3.62255e-25	up		888	-0.204415	0.140895			FALSE	up
YDR161W	3115.5	-0.00730624	0.988311		412.5	1.6931	1.02094e-14	up	2134.5	0.00340409	0.997499		2962	0.00582812	0.996967		485	-0.863844	0.000188304	down	1669.5	-4.4269	3.21966e-107	down	down	2506.5	-1.0956	1.2431e-09	down		FALSE		down
YDR162C	711.5	-0.00851804	0.988416		1455	0.211341	0.427729		1327	0.303057	0.493085		711.5	0.101692	0.864997		1522	-0.132043	0.75235		991	0.538668	0.00921746			870.5	0.11865	0.648177			FALSE
YDR163W	281	0.763959	0.0358575	up	555	0.0591873	0.885957		690	0.205721	0.794904		318.5	-0.20129	0.764778		581.5	0.0981626	0.878546		356.5	0.969396	0.000405223	up		371.5	0.965243	0.00077101	up		FALSE		up
YDR164C	1627.5	-0.175843	0.404176		1776.5	0.170347	0.309761		2187.5	-0.187877	0.508044		1457	-0.0300229	0.943295		1847.5	-0.154725	0.483205		1648	-0.431545	0.000989101			1911.5	-0.117286	0.451586			FALSE
YDR165W	3097	-0.406968	0.280954		1034.5	-0.784476	0.00589956	down	2203.5	-0.255447	0.700031		2782	0.261285	0.627094		990.5	0.617772	0.0664628	up	2410	-1.73723	1.08968e-12	down		2858.5	-1.05519	3.80252e-05	down		FALSE		down
YDR166C	1070	0.0556345	0.903349		1547.5	-0.0835441	0.780337		1316.5	-0.124044	0.854499		978	-0.1555	0.754976		1462	-0.144505	0.720714		1281	0.272798	0.193647			1144	-0.116561	0.648645			FALSE
YDR167W	1215.5	0.203239	0.397454		1176.5	0.428317	0.012415		1990	-0.0129369	0.989374		1197	-0.112032	0.759858		1307.5	-0.127635	0.653292		1038.5	-0.566617	0.000185099			1451	0.269363	0.10124			FALSE
YDR168W	2042.5	-0.0583445	0.890933		6376.5	-0.530765	0.016358		3013	0.148204	0.806371		1978	0.112606	0.83506		5900.5	0.227852	0.489641		4583	1.51415	2.11944e-15	up		2284.5	-0.10038	0.687661			FALSE	up
YDR169C	1393	0.0355607	0.931421		4706	-0.0408621	0.881822		2933	0.0432319	0.957868		1287	-0.10374	0.833706		5034	0.112474	0.757537		2900.5	1.43452	1.21298e-16	up		1968.5	0.510487	0.00715227			FALSE	up
YDR169C-A	5.5	1.52412	0.441801		60	-0.067862	0.95324		10.5	-1.38914	0.493085		6.5	-0.552512	0.852014		73	0.455331	0.738946		29.5	4.05897	0.000216341			8.5	2.03061	0.112502			FALSE
YDR170C	2792.5	-0.274906	0.0580345		2385.5	0.0460966	0.77801		3752.5	-0.0781762	0.809969		2642.5	0.28257	0.0743985	up	2498	-0.00176979	0.995727		2634	-0.73908	3.04258e-12	down		3227	-0.209873	0.0732809			FALSE	down
YDR170W-A	2776.5	-1.12964	1.66368e-18	down	3857	-0.741112	6.70881e-09	down	1414.5	-0.222366	0.408984		2185.5	0.744818	1.23293e-07	up	3642.5	0.487557	0.000772984	up	4213.5	0.00446754	0.974984			2614.5	-1.83909	4.22205e-49	down		FALSE		down
YDR171W	3822	0.408822	0.508024		31514	0.0255967	0.968608		3223.5	0.933543	0.102034		3208	-0.95359	0.0743985	down	26109	-0.848248	0.0797106	down	16146.5	2.83502	1.22164e-15	up	up	2665	-1.14135	0.00297706	down		FALSE	up	down
YDR172W	11191	-0.181221	0.461987		4334.5	0.472236	0.00553663		11138	0.0997655	0.839809		9787.5	-0.0189824	0.971377		5114.5	-0.0393412	0.917381		7742.5	-2.08846	2.42709e-46	down	down	10758	-0.713684	3.32836e-06	down		FALSE		down
YDR173C	443.5	0.370811	0.17018		874.5	-0.030016	0.916677		731.5	0.0714225	0.920667		476	-2.01292e-05	0.999909		863	-0.150091	0.648018		608.5	0.822779	5.37815e-06	up		510.5	0.332602	0.105513			FALSE	up
YDR174W	6551	-0.340041	0.169384		6894.5	-0.647551	0.000566635	down	6011.5	-0.243631	0.532113		5934	0.227479	0.50758		7002.5	0.543027	0.0109112	up	7621.5	-0.168818	0.351351			6597.5	-0.723933	4.62648e-05	down		FALSE		down
YDR175C	1227.5	0.0377791	0.925945		1784	0.0308882	0.915925		2905	-0.136344	0.797103		1141	-0.0992333	0.844215		1784	-0.127255	0.721176		1435	0.174132	0.35577			1963	0.742132	5.16294e-05	up		FALSE		up
YDR176W	1172.5	-0.216882	0.29465		1663.5	-0.0663402	0.730197		1968.5	-0.00888782	0.993905		1122	0.232356	0.334186		1777.5	0.180057	0.391712		1435	0.0671412	0.641896			1509	0.0815843	0.622983			FALSE
YDR177W	2576	-0.061811	0.848583		2874.5	0.279752	0.142134		4348.5	-0.228812	0.501024		2601.5	0.189176	0.554194		3198	-0.0291041	0.944613		2541	-0.422217	0.00744729			3416.5	0.273555	0.11227			FALSE
YDR178W	1266	0.29207	0.525801		9846	-0.0677314	0.868962		24731	-0.559352	0.219569		1219	-0.223837	0.727395		10766	0.219563	0.662685		5147	2.76483	9.74999e-27	up	up	13701.5	4.13924	1.79772e-57	up	up	FALSE		up
YDR179C	222.5	0.166854	0.82646		281	1.08327	0.00842818	up	478.5	0.158889	0.90652		227.5	-0.0654029	0.957431		310.5	-0.673484	0.197234		189	-0.646974	0.0896988	down		309.5	0.547502	0.17843			FALSE	down
YDR179W-A	387	0.230014	0.717564		278	0.108581	0.833347		551	-0.0353739	0.986073		408.5	0.0900191	0.933956		331.5	0.412432	0.463153		306	-0.720871	0.0361665	down		425.5	0.195571	0.638796			FALSE	down
YDR180W	497.5	0.0944596	0.842948		414	0.236742	0.451834		1047	0.28654	0.584779		481.5	-0.0326713	0.967095		414.5	-0.304207	0.436636		426	-0.677205	0.00428141	down		660	0.441752	0.0785364			FALSE	down
YDR181C	629.5	0.380979	0.181525		975.5	0.152735	0.563128		1129	0.231052	0.618531		631.5	-0.268918	0.489492		1066.5	0.0583268	0.899818		711	0.396861	0.0464492			731	0.356202	0.0996467			FALSE
YDR182W	1675	-0.102852	0.703058		2381.5	-0.198017	0.266442		2373.5	0.062655	0.907871		1473.5	-0.110941	0.751104		2301.5	0.0499777	0.885767		2077.5	0.20383	0.163685			1894.5	-0.120527	0.483566			FALSE
YDR182W-A	104.5	-0.0536703	0.960899		163.5	0.186533	0.791442		106.5	-0.114167	0.95919		90.5	-0.308639	0.809585		180	0.0816484	0.949685		125.5	0.102663	0.853322			105	-0.563453	0.319522			FALSE
YDR183W	248.5	-0.209233	0.645788		303	-0.411936	0.165692		347	-0.26519	0.663635		228.5	0.14172	0.836125		282	0.140485	0.791203		298.5	0.0200228	0.945131			306	-0.00857963	0.980139			FALSE
YDR184C	1319.5	-0.0275768	0.95209		220	2.00211	1.7813e-13	up	1119	-0.0737805	0.929719		1123.5	-0.297185	0.426001		243	-1.38303	2.3579e-07	down	730	-4.35799	1.45404e-68	down	down	1190	-0.773372	0.000173983	down		FALSE		down
YDR185C	428.5	-0.284117	0.559673		725.5	0.0633015	0.881822		414	-0.199182	0.820719		378	0.183482	0.797585		726.5	-0.1765	0.754691		570	0.237562	0.414144			442.5	-0.561602	0.0660955			FALSE
YDR186C	2766	0.113692	0.540177		5688	0.108255	0.431258		5691	0.0456453	0.90945		2618.5	-0.136792	0.531484		6056.5	-0.0339643	0.892213		3887.5	0.662655	1.73986e-10	up		3786.5	0.495483	5.45116e-06			FALSE	up
YDR188W	9850.5	-0.216504	0.64565		9161	-0.357018	0.276865		9568	0.191289	0.807757		8560	0.0260723	0.978418		9178	0.211389	0.67106		10199	-0.398715	0.132679			9291	-0.818302	0.00249119	down		FALSE		down
YDR189W	2632.5	-0.125383	0.586955		4709.5	-0.587515	1.50268e-05	down	2889	-0.082892	0.847559		2408	0.0413959	0.92396		4465	0.345881	0.0353718	up	4047.5	0.700177	3.17183e-08	up		2700.5	-0.435428	0.00146308			FALSE	up
YDR190C	4411.5	-0.0178261	0.95209		2134	0.593392	2.71617e-05	up	4930.5	0.1463	0.647054		4074	-0.0366795	0.930331		2501.5	-0.164392	0.453862		3044.5	-1.75916	1.19282e-43	down		4282.5	-0.482135	0.000288063			FALSE	down
YDR191W	179	0.05372	0.933178		323.5	-0.50053	0.112324		247.5	0.241589	0.758314		182	0.0934842	0.918893		299.5	0.140442	0.812859		265.5	0.708537	0.00923964	up		187	-0.225596	0.507374			FALSE	up
YDR192C	560.5	-0.137838	0.680455		771.5	0.25124	0.256812		940	0.0214171	0.982702		525.5	0.107163	0.826532		872.5	0.0481568	0.909916		624	-0.128469	0.502045			711.5	0.118841	0.588778			FALSE
YDR194C	3832	-0.0237303	0.954015		1718	0.460968	0.034078		5697	-0.0999807	0.878812		3658	-0.00180784	0.998377		1761	-0.425542	0.092468	down	2614.5	-1.80335	2.58397e-23	down		4537	0.0183463	0.944886			FALSE	down
YDR194W-A	0	0.00542732	0.999546		1	2.29147	0.829539		1.5	0.293467	0.996532		0	0.0930672	0.997353		1	-2.33669	0.889383		0	-0.295795	0.97196			0.5	0.989462	0.920593			FALSE
YDR195W	1484.5	0.200522	0.434195		1769	0.130961	0.541785		2006	-0.0792548	0.891009		1395	-0.257169	0.37155		2075.5	0.232531	0.334911		1476.5	-0.103844	0.539907			1606.5	-0.0183105	0.934956			FALSE
YDR196C	1063	-0.543005	0.00216606		2763.5	-0.296896	0.068986		1496.5	0.118448	0.780184		824	0.0416589	0.93336		2392	-0.195499	0.382198		2064.5	0.914726	4.24537e-11	up		1266	-0.357314	0.0221942			FALSE	up
YDR197W	580.5	0.181054	0.615495		998	-0.210409	0.410032		1088	-0.160679	0.773895		613	0.0919633	0.873028		983	0.072979	0.878061		768.5	0.604042	0.00229388	up		784	0.530571	0.011773			FALSE	up
YDR198C	747	-0.314761	0.311529		486	0.109045	0.723563		893	-0.192286	0.728615		682	0.215765	0.622326		560	0.229697	0.517485		636.5	-1.19381	3.24521e-09	down		843.5	-0.32364	0.146497			FALSE	down
YDR200C	942	-0.18357	0.404565		1327.5	0.096969	0.600543		1303.5	0.0184406	0.977709		871	0.101005	0.76904		1381.5	-0.05161	0.871536		1104.5	-0.0153133	0.923556			1081.5	-0.165441	0.287275			FALSE
YDR201W	497	-0.174031	0.62733		874.5	-0.205427	0.408075		955	-0.241375	0.585451		482.5	0.280903	0.462874		883.5	0.155196	0.666736		712.5	0.513139	0.00798356			720.5	0.411794	0.0494271			FALSE
YDR202C	668	0.0665612	0.87589		1594.5	0.12386	0.657003		952	0.0146892	0.992345		650	-0.0536393	0.935944		1569	-0.263547	0.403286		1043	0.847634	1.7738e-05	up		759	0.0344604	0.899852			FALSE	up
YDR204W	882.5	-0.0478188	0.928297		4533	-0.149846	0.639255		1839	0.0205854	0.988675		748	-0.233979	0.656215		4400	-0.0385953	0.950101		2651.5	2.06695	1.28614e-20	up	up	1262	0.499147	0.0465105			FALSE	up
YDR205W	1027.5	-0.265503	0.301518		1621.5	-0.194297	0.358115		1671	-0.0653067	0.920667		889.5	0.00832736	0.992785		1608.5	0.0703493	0.853006		1371	0.250234	0.139417			1336	0.0897789	0.664904			FALSE
YDR206W	3131.5	-0.0132303	0.962265		1460	0.429066	0.00339539		2938	-0.181834	0.512051		2945	0.0132964	0.977201		1660.5	-0.114036	0.641093		2190	-1.69969	6.94361e-42	down		3001.5	-0.533817	3.54344e-05			FALSE	down
YDR207C	1312.5	-0.0757693	0.848077		871.5	0.320783	0.189298		1345.5	-0.0366093	0.965169		1202	-0.0340318	0.957644		870.5	-0.477977	0.0666758	down	1041.5	-1.19984	3.30387e-10	down		1282	-0.548882	0.00689984			FALSE	down
YDR208W	1887	-0.0604981	0.848583		2854.5	0.130492	0.52909		2824	0.0778759	0.889251		1765	0.0237279	0.963844		2985.5	-0.0912952	0.776498		2237.5	0.127932	0.428097			2181.5	-0.0428144	0.834064			FALSE
YDR210W	2312	-0.549116	0.081441		3291	-0.730375	0.00404485	down	2202.5	-0.106754	0.903051		2294	0.618475	0.063452	up	3290.5	0.655456	0.0235752	up	3356.5	0.229778	0.338105			2394.5	-0.870662	0.000258572	down		FALSE		down
YDR211W	3143.5	0.0643906	0.838208		1137	1.06437	2.10819e-10	up	3183.5	0.127474	0.773895		2999.5	-0.0455116	0.928105		1380.5	-0.36266	0.0899208	down	1896.5	-2.42934	5.60884e-55	down	down	2870.5	-0.539439	0.000736666			FALSE	down
YDR212W	4966.5	0.0940084	0.805374		2721.5	0.0647254	0.821411		4900	0.11268	0.859734		4908.5	0.0393525	0.949213		2826.5	-0.0631091	0.889383		3668.5	-1.19086	1.05958e-10	down		4451.5	-0.572513	0.00378302			FALSE	down
YDR213W	675.5	0.012761	0.973956		625	1.35192	7.74622e-15	up	670.5	0.324525	0.283655		615.5	-0.140606	0.716927		705.5	-0.876255	1.32121e-06	down	500.5	-1.35677	1.41182e-15	down		594.5	-0.749016	1.214e-05	down		FALSE		down
YDR214W	4685.5	0.241168	0.431502		4383	0.297973	0.20711		5045	0.126829	0.837853		4252.5	-0.421775	0.158199		4594	-0.276721	0.352528		4017.5	-0.523321	0.00590294			4335	-0.429151	0.0355083			FALSE
YDR216W	853	2.45411	7.54617e-39	up	8153.5	0.120036	0.598776		5518	0.428225	0.0895945		950	-1.55723	4.62718e-17	down	8158	-0.221831	0.398383		3797.5	4.50013	3.67931e-139	up	up	2138.5	3.53631	6.96846e-85	up	up	FALSE		up
YDR217C	1037.5	-0.263002	0.256509		689	0.161534	0.453567		1227	0.0497235	0.939312		914	0.0399386	0.936312		668.5	-0.35554	0.109125		875	-1.15701	7.57788e-14	down		1090	-0.456843	0.00487535			FALSE	down
YDR218C	83.5	1.88052	7.35687e-06	up	508.5	0.529616	0.103948		327	1.2572	0.000636388	up	137	0.235546	0.756342		559	-0.266942	0.579755		214	3.1467	5.61865e-19	up	up	96	1.67775	1.48821e-05	up		FALSE		up
YDR219C	812.5	-0.0107437	0.979353		1749	-0.378984	0.0342083		1385	0.140552	0.758314		775.5	0.0481472	0.930331		1583	0.0330752	0.934308		1353	0.959078	8.87318e-10	up		994	0.173669	0.360004			FALSE	up
YDR221W	1103	-0.266279	0.519895		919.5	-0.0691293	0.852782		1230	-0.0200946	0.98981		947	0.00149623	0.999168		899	-0.0725073	0.904666		1052	-0.682279	0.00518791	down		1156	-0.467307	0.0790403			FALSE	down
YDR222W	1930	0.400053	0.176874		481	-0.328864	0.241783		587.5	0.0771911	0.933268		2019.5	-0.106085	0.853124		506.5	0.352248	0.300533		1099	-1.96246	3.52772e-21	down		1104	-2.0257	1.06799e-21	down	down	FALSE		down
YDR223W	331.5	0.49123	0.153383		1075	0.643658	0.00925007	up	594.5	0.196878	0.764142		353	-0.140423	0.826091		1133	-0.545432	0.0573307	down	532.5	1.23828	7.85279e-08	up		396	0.496823	0.0560452			FALSE	up
YDR224C	14119	0.330496	0.320331		5292.5	-0.998698	1.3004e-05	down	14515.5	-0.0139792	0.99445		19454.5	0.679448	0.0179012	up	5125	0.864851	0.000568239	up	9783	-1.15896	3.85398e-08	down		12794	-0.311559	0.197441			FALSE	down
YDR225W	20056.5	-0.023734	0.971652		6525	-1.21359	5.80922e-05	down	21632.5	-0.313422	0.662379		25042.5	0.775973	0.053839	up	5479	0.719409	0.0509714	up	14778.5	-1.47807	8.95721e-08	down		21146	-0.256435	0.446127			FALSE	down
YDR226W	12556	-0.741587	0.000663751	down	5203.5	0.0270302	0.93238		13875.5	-0.545217	0.0507885		10927.5	0.574442	0.0237924	up	6049.5	0.279847	0.339703		10338.5	-1.98794	6.33751e-28	down		15381.5	-0.496881	0.0123239			FALSE	down
YDR227W	1083	0.133042	0.602824		1124	0.314099	0.0619477		1661	0.21371	0.473329		1065	-0.0378951	0.934955		1239	-0.0889505	0.76602		993.5	-0.400277	0.00593944			1188	0.0174722	0.93066			FALSE
YDR228C	1131.5	0.105707	0.754722		1479	0.0573553	0.824561		1518	0.0584032	0.936369		1148	0.0852623	0.864997		1564	0.016019	0.973851		1230	0.0609732	0.751938			1203	-0.0980232	0.654227			FALSE
YDR229W	1573	-0.0102645	0.980696		3588.5	-0.0375342	0.883717		3104.5	-0.0883498	0.881064		1494.5	0.0400149	0.939022		3763.5	0.0584441	0.883769		2509	0.834666	2.85502e-07	up		2231.5	0.466325	0.00795194			FALSE	up
YDR231C	407	1.22134	0.0188342	up	2853	-0.0226219	0.97456		2840	-0.0914976	0.95919		461.5	-0.636412	0.395848		2940	-0.0226715	0.984374		1421.5	3.10088	4.2611e-15	up	up	1432	2.95843	3.37492e-13	up	up	FALSE		up
YDR232W	3672.5	-0.118988	0.757921		5623	-0.318935	0.194794		7363.5	-0.250008	0.593323		3454	0.0824661	0.88901		6445.5	0.531295	0.0360006	up	4820	0.307034	0.131889			5438	0.453068	0.0336413			FALSE
YDR233C	18166	-0.337692	0.383308		15120.5	-0.472668	0.107133		14806	-0.293159	0.619984		15769	0.110073	0.875872		14719	0.321238	0.421182		18489	-0.576535	0.019059			17581.5	-0.812368	0.00143268	down		FALSE		down
YDR234W	6435.5	0.0209258	0.950615		1384	0.667228	5.08159e-05	up	6835.5	0.0684883	0.899546		6567.5	0.211699	0.436506		1455	-0.542018	0.0032103	down	3756.5	-2.97567	3.08701e-93	down	down	6135.5	-0.508203	0.000731944			FALSE	down
YDR235W	573	-0.275325	0.351305		777	-0.255155	0.268039		615.5	0.0342218	0.967231		533	0.219575	0.572414		749.5	0.0689729	0.878061		710.5	0.0902262	0.6521			582	-0.575401	0.00357563			FALSE
YDR236C	567.5	0.156122	0.672499		683.5	-0.798176	0.000166448	down	769	-0.0505032	0.955613		555	-0.112971	0.835861		628.5	0.52949	0.037771	up	681.5	0.331238	0.10115			616	-0.0303468	0.911588			FALSE
YDR237W	1457.5	0.221005	0.392519		2042.5	-0.0738824	0.753651		3481.5	-0.247126	0.452786		1476.5	-0.0949488	0.826564		1997.5	-0.0693344	0.852552		1645	0.234002	0.158646			2350	0.901697	2.43772e-08	up		FALSE		up
YDR238C	7595	-0.103722	0.785739		11333	-0.315018	0.188052		7445.5	0.199503	0.697139		7261	0.174934	0.696777		11178.5	0.140639	0.71523		9834	0.306717	0.12145			7058	-0.733219	0.000254377	down		FALSE		down
YDR239C	1002	-0.324117	0.0324736		909	0.25247	0.0717568		1345	0.0611301	0.878812		893.5	0.155457	0.510336		911	-0.346175	0.0213282	down	947.5	-0.801687	3.6349e-12	down		1142.5	-0.311817	0.0100778			FALSE	down
YDR240C	551	0.0307042	0.943979		427.5	0.44427	0.0528197		731.5	0.0147859	0.99004		536	0.0401905	0.947931		454.5	-0.325568	0.266352		446	-0.968172	5.0312e-07	down		603	-0.109156	0.641661			FALSE	down
YDR242W	781.5	0.2754	0.400361		1073	-0.409926	0.084802		1287.5	0.162557	0.782489		750.5	-0.223645	0.606997		1036	0.254398	0.445576		945	0.487174	0.0170764			880.5	0.206911	0.386723			FALSE
YDR243C	642	-0.0732652	0.836213		451	0.459064	0.0266667		652	0.113793	0.840827		607.5	0.072986	0.884288		478	-0.353769	0.16102		511	-1.1528	3.96754e-11	down		602.5	-0.641832	0.000343409	down		FALSE		down
YDR244W	866	0.222868	0.327698		1462.5	0.301238	0.0642569		1683	0.156388	0.651985		864	-0.101904	0.779375		1605.5	-0.0810552	0.784227		1013	0.352666	0.0151487			1098.5	0.429581	0.00450853			FALSE
YDR245W	4284	-0.300398	0.357168		1561	0.0230578	0.949447		3969	0.0756004	0.930498		3896.5	0.230059	0.597653		1588.5	-0.0480777	0.929578		3123.5	-1.97178	2.97752e-22	down		4091.5	-0.83567	9.64905e-05	down		FALSE		down
YDR246W	1075	-0.0750797	0.84911		2245	0.271575	0.247157		1585	-0.0867326	0.903592		959.5	-0.151727	0.743157		2364.5	-0.208101	0.513471		1486.5	0.460458	0.0155173			1290	0.00267415	0.992333			FALSE
YDR246W-A	40.5	0.548625	0.591831		63.5	0.409409	0.593875		47.5	-0.0535056	0.988436		50	0.21017	0.90332		64	-0.454921	0.664178		41.5	0.269227	0.670993			38.5	-0.0982267	0.90228			FALSE
YDR247W	542.5	-0.0717226	0.928013		977	-0.202618	0.686122		298	0.194697	0.882545		478.5	-0.216671	0.811229		856.5	-0.245703	0.72343		762	0.519638	0.145246			398	-1.67125	5.07906e-06	down		FALSE		down
YDR248C	572.5	-0.046649	0.933581		767.5	-1.03699	6.56385e-05	down	615	0.109917	0.907538		583.5	0.148069	0.817179		652	0.610294	0.0570002	up	790	0.46115	0.0620342			553	-0.555567	0.0371093			FALSE
YDR249C	260.5	-0.11245	0.841296		337.5	0.401383	0.226765		333.5	0.244099	0.750935		255	0.254253	0.682436		374.5	-0.156864	0.779373		272.5	-0.241059	0.398652			269	-0.340108	0.272868			FALSE
YDR251W	1998.5	0.0990049	0.748556		6082	-0.261967	0.16374		3442	0.097305	0.850286		1855	-0.179575	0.587862		6174	0.186153	0.468419		4069	1.44526	1.24013e-21	up		2422.5	0.240497	0.173907			FALSE	up
YDR252W	2.5	3.99173	0.654447		1	2.54668	0.724451		2.5	4.10711	0.768379		2.5	-3.8929	0.737264		7	2.05139	0.85154		0	-0.295873	0.962201			0	-0.369363	0.960195			FALSE
YDR253C	422	-0.498602	0.121268		615	-0.529677	0.0384142		588	-0.22832	0.699545		409	0.579021	0.0912743	up	529.5	0.0398302	0.948728		596.5	0.229561	0.325401			542.5	-0.163148	0.553628			FALSE
YDR254W	496.5	0.4528	0.083455		1284.5	0.185333	0.420521		957	0.191376	0.675736		503	-0.278531	0.436907		1444.5	0.0581265	0.888402		766	1.15496	1.76703e-10	up		604	0.545673	0.00594055			FALSE	up
YDR255C	218	-0.140775	0.753368		1298.5	-0.0590905	0.834659		607	-0.0870361	0.909818		193.5	-0.0523491	0.945479		1259	-0.107058	0.79305		733.5	2.18665	3.17281e-27	up	up	389	0.881582	7.03319e-05	up		FALSE		up
YDR256C	547.5	-0.10948	0.853715		4752.5	0.939612	0.00177705	up	2416.5	0.105201	0.922587		550.5	0.315476	0.600417		5863	-0.163373	0.779373		1736	2.12417	6.5216e-15	up	up	1303	1.44591	4.25567e-07	up		FALSE		up
YDR257C	1498	0.16681	0.457636		880.5	0.10875	0.591816		1534	0.131544	0.731183		1486	-0.0267329	0.952182		961.5	0.0567821	0.869272		1109.5	-1.09614	2.20356e-15	down		1345.5	-0.530609	0.000217127			FALSE	down
YDR258C	2495	0.327363	0.534537		12185.5	-0.388286	0.32258		5036.5	0.450028	0.503557		2211.5	-0.598001	0.244057		9238.5	-0.576167	0.189695		7679.5	2.28124	1.97275e-14	up	up	2981.5	0.401111	0.251667			FALSE	up
YDR259C	319.5	1.53071	3.43255e-12	up	1110.5	-0.230419	0.298536		1260	0.0938648	0.879592		312.5	-1.51167	2.72894e-11	down	1063	0.0452371	0.917164		646.5	2.48269	3.72806e-36	up	up	605	2.31356	1.41399e-30	up	up	FALSE		up
YDR260C	889	-0.125854	0.631138		1002.5	0.222089	0.213872		996.5	0.149812	0.691325		848	0.181659	0.537387		1097.5	-0.0351556	0.923		901	-0.383641	0.00827494			886	-0.535221	0.000386992			FALSE
YDR261C	2181.5	0.0239148	0.95209		3154.5	-0.595894	0.00145144	down	2078	-0.0816866	0.899546		2215.5	0.164923	0.671814		3112	0.47504	0.0285295	up	2890	0.471554	0.00596358			2032	-0.576431	0.00140806			FALSE
YDR262W	1650	0.300515	0.511581		4011	0.542266	0.0885616		3491.5	0.167831	0.849698		1666.5	-0.157484	0.828504		3979	-0.657905	0.060467	down	2283	0.761463	0.00472391	up		2211	0.656214	0.022857	up		FALSE		up
YDR263C	227.5	0.169323	0.609979		927.5	-1.01142	1.24552e-12	down	467	-0.181752	0.645135		235.5	0.0816866	0.877842		694.5	0.205293	0.375128		698	2.19904	9.17761e-44	up	up	325.5	0.656512	0.000286728	up		FALSE		up
YDR264C	2678	0.0344419	0.925134		4288.5	-0.328273	0.0880568		3122.5	0.227519	0.536322		2339	-0.233966	0.459046		4189	0.166593	0.558183		3604.5	0.535471	0.000936234			2606	-0.396282	0.0239816			FALSE
YDR265W	598	0.0138802	0.975179		1038	-0.521016	0.00781467		1006.5	0.170324	0.724957		540	-0.156102	0.72289		1016	0.37801	0.113527		878.5	0.685364	0.000106529	up		713	0.108365	0.633175			FALSE	up
YDR266C	2146.5	-0.491961	3.30236e-05		1647	0.171146	0.206669		2328	-0.0667282	0.847559		1944.5	0.389618	0.0037005	up	1922	0.18341	0.250735		1986.5	-1.06902	6.74297e-25	down		2312	-0.633607	2.2188e-09	down		FALSE		down
YDR267C	1135.5	-0.301019	0.284412		782	0.323539	0.165181		1286	-0.0752409	0.918829		1058	0.315395	0.336683		869	-0.122135	0.755747		956	-1.21272	4.04635e-11	down		1221.5	-0.446855	0.0234559			FALSE	down
YDR268W	509	-0.267532	0.442209		530.5	0.311402	0.246218		849	-0.128943	0.849698		461	0.101813	0.870103		566.5	-0.140507	0.74918		495	-0.611638	0.00427118	down		672.5	0.11512	0.660663			FALSE	down
YDR270W	592	-0.176123	0.653833		1436.5	-0.611558	0.00675672	down	1276.5	0.0983686	0.897506		472.5	-0.244268	0.589909		1232.5	0.0948871	0.839009		1154	1.17082	7.03583e-09	up		876	0.480592	0.0322382			FALSE	up
YDR272W	1281.5	0.0609879	0.853715		3638.5	-0.697205	1.53476e-05	down	2128	0.0422173	0.954817		1234.5	-0.0341869	0.947627		3096.5	0.204478	0.410496		2761	1.48875	5.45367e-23	up		1556.5	0.18452	0.31237			FALSE	up
YDR273W	208.5	0.622214	0.131435		454	-0.211881	0.570775		455.5	-0.0158958	0.99445		209.5	-0.543654	0.275605		484.5	0.26954	0.574788		309.5	1.18114	2.80189e-05	up		277	0.930301	0.00193985	up		FALSE		up
YDR275W	856.5	-0.220454	0.574324		887.5	0.6472	0.0105444	up	2639	0.0453119	0.963236		752.5	0.0240059	0.977201		902	-0.647129	0.0223459	down	795.5	-0.730579	0.00116522	down		1625.5	1.0121	7.0993e-06	up		FALSE	down	up
YDR276C	4577	-0.0839079	0.82646		9948	-0.294981	0.196072		8957	-0.30651	0.412677		4319.5	0.00676783	0.996618		9872.5	0.193407	0.546623		7489	0.828339	4.86795e-06	up		6776.5	0.489715	0.0123247			FALSE	up
YDR277C	647.5	-0.232084	0.501154		1573	0.705074	0.000913558	up	2272	-0.549966	0.054705		542	-0.10793	0.852238		1581.5	-0.751568	0.000971152	down	900.5	0.347473	0.0894934			1591	1.44048	2.74282e-13	up		FALSE		up
YDR279W	781.5	-0.149006	0.7712		436	0.50783	0.119087		899.5	-0.0659808	0.955717		700.5	0.0415192	0.963501		504.5	-0.0873127	0.892213		587.5	-1.50216	9.62718e-09	down		826	-0.299793	0.31864			FALSE	down
YDR280W	1310.5	-0.114588	0.652262		910.5	-0.0938928	0.648063		1342.5	0.225668	0.431537		1263	0.205231	0.430778		870.5	-0.122589	0.655935		1141	-0.871366	2.53439e-10	down		1239.5	-0.671227	2.4761e-06	down		FALSE		down
YDR281C	78	0.311681	0.713651		46	1.51898	0.0104948		175.5	-0.315057	0.801547		100	0.476321	0.60284		69.5	0.0861188	0.943362		46	-1.95823	0.000177674			123.5	0.8947	0.0581754	up		FALSE		up
YDR282C	704.5	0.0942261	0.793045		1693.5	-0.63688	0.000504779	down	867.5	-0.439803	0.116494		669	-0.115224	0.803963		1448.5	0.133241	0.688046		1317.5	1.26229	9.00964e-14	up		792.5	0.0417696	0.861519			FALSE	up
YDR283C	1042.5	0.391983	0.12094		1476	-0.168948	0.475798		1705	0.23018	0.572507		1085	-0.119758	0.789127		1453.5	-0.00965368	0.984392		1187	0.455229	0.0115873			1121.5	0.232258	0.257787			FALSE
YDR284C	1546	-0.0827595	0.754722		4157.5	-0.719002	9.08591e-08	down	2358	-0.106011	0.790402		1478	0.111893	0.732271		4151.5	0.625781	1.42058e-05	up	3238.5	1.36951	1.28643e-26	up		1890	0.105739	0.519088			FALSE	up
YDR285W	262.5	-0.492402	0.172082		440	-0.360475	0.222548		237.5	0.132829	0.889251		230	0.250259	0.663135		412.5	0.0720771	0.901302		387.5	0.316985	0.201659			254	-0.996571	0.000145521	down		FALSE		down
YDR286C	162.5	-0.207305	0.715849		413	-0.149154	0.705539		409.5	-0.364537	0.554157		199.5	0.822277	0.0483565	up	395.5	-0.0281961	0.972579		294.5	0.961716	0.000646348	up		297	0.88553	0.00293236	up		FALSE		up
YDR287W	531.5	0.353634	0.146027		1548.5	-0.165236	0.413016		1010.5	0.0247398	0.974153		505	-0.352418	0.208769		1535	0.0122274	0.978104		1004.5	1.44583	1.02873e-19	up		672.5	0.539335	0.002138			FALSE	up
YDR288W	566	-0.766709	0.00191589	down	785.5	-0.958955	6.78404e-06	down	632	-0.258538	0.595729		466.5	0.403942	0.254485		694.5	0.594532	0.0200448	up	851	0.195741	0.351526			662.5	-0.557375	0.00981664			FALSE
YDR289C	635	-0.0316778	0.929751		1229	-0.25043	0.156441		1059	0.180769	0.61688		622.5	0.132971	0.719658		1122	-0.107943	0.709868		946.5	0.711685	1.55862e-06	up		754	0.059166	0.765574			FALSE	up
YDR291W	878.5	-0.0654197	0.833531		767.5	0.317365	0.0778974		1125.5	-0.0603873	0.918829		760	-0.215176	0.461823		800	-0.254291	0.263407		775.5	-0.749455	5.42357e-07	down		955.5	-0.184921	0.275033			FALSE	down
YDR292C	2224	-0.414038	0.0431793		1464	-0.382537	0.0368818		2068	0.00913395	0.99445		1964	0.253424	0.371315		1384.5	0.138975	0.641634		2067	-0.930311	1.11111e-09	down		2186	-0.812135	2.86697e-07	down		FALSE		down
YDR293C	3901.5	0.230106	0.124703		12060.5	0.159296	0.215296		6627	0.0697056	0.839361		3574.5	-0.383224	0.00496742	down	12801.5	-0.0763063	0.707356		7092.5	1.30073	1.48375e-37	up		4633.5	0.285189	0.0114313			FALSE	up
YDR294C	4254	-0.0491988	0.827254		4939.5	0.269262	0.0305744		5549	-0.0395832	0.930007		3789	-0.119434	0.605854		4948	-0.361756	0.00596964	down	4283.5	-0.324516	0.00285097			4700.5	-0.14992	0.221562			FALSE
YDR295C	954.5	-0.0113295	0.968606		2724.5	-0.171228	0.21082		1291.5	0.144966	0.618531		937	0.10633	0.713147		2737.5	0.0999749	0.623114		1833.5	1.23249	1.01473e-27	up		1017.5	-0.207386	0.126704			FALSE	up
YDR296W	1533.5	0.190442	0.593995		2538	0.0885161	0.765529		3577.5	-0.159702	0.787451		1512.5	-0.105665	0.852014		2658.5	-0.047927	0.923846		1872.5	0.373933	0.0685446			2359.5	0.75287	0.000299789	up		FALSE		up
YDR297W	3868.5	-0.274397	0.237485		3295.5	0.315601	0.0936359		4389	0.175869	0.658473		3593.5	0.212083	0.493307		3488	-0.239935	0.324965		3513.5	-0.921585	2.15132e-09	down		3944.5	-0.608545	0.000176822	down		FALSE		down
YDR298C	4440	0.233721	0.203413		5974.5	0.0557811	0.763516		17975.5	-0.135432	0.666408		4435	-0.110874	0.708088		6661	0.158112	0.445865		4809.5	0.139264	0.289391			10405	1.64415	1.21796e-41	up		FALSE		up
YDR299W	2510	0.165477	0.606469		168	2.01277	9.65962e-13	up	2598	-0.147046	0.783709		2402	-0.179152	0.658467		181.5	-1.57058	1.09728e-08	down	1228.5	-5.5795	3.7115e-107	down	down	2386.5	-0.350626	0.0773251			FALSE	down
YDR300C	1802	-0.299754	0.223926		482.5	0.4612	0.0338368		2022.5	0.10831	0.842328		1641	0.251819	0.423844		543.5	-0.107157	0.788423		1203.5	-2.65026	3.00952e-52	down	down	1850.5	-0.575097	0.000964316			FALSE	down
YDR301W	1055.5	-0.39526	0.116928		1055.5	0.0011815	0.997202		1489	0.0922653	0.888943		982	0.329833	0.288725		1103.5	0.0178405	0.972849		1092.5	-0.569332	0.00151327			1233	-0.285241	0.152318			FALSE
YDR302W	717	-0.258941	0.305508		456.5	-0.345744	0.0990742		729.5	-0.0989947	0.859734		604.5	-0.048959	0.929553		403	-0.0943172	0.813704		638.5	-0.961609	5.08344e-09	down		730	-0.609553	0.000354422	down		FALSE		down
YDR303C	1236.5	-0.205823	0.442516		1420	-0.566995	0.00149882		1349	0.0317485	0.963459		1115	0.102344	0.811229		1385.5	0.428725	0.0414471	up	1480.5	0.0525575	0.772413			1256	-0.505439	0.00341862			FALSE
YDR304C	4814.5	-0.267794	0.292497		7431.5	-0.314456	0.116185		5594.5	-0.239098	0.515928		4342	0.119356	0.773261		7458.5	0.247771	0.336815		6547	0.272278	0.110077			5387.5	-0.326873	0.07305			FALSE
YDR305C	609	-0.573544	0.0292559		857	-0.555685	0.0131488		943	-0.654937	0.0173845	down	574	0.483358	0.1241		808	0.325814	0.279877		843	0.101457	0.63721			883	0.119498	0.629291			FALSE
YDR306C	529.5	0.206776	0.453016		1425	0.0831133	0.707774		936.5	0.430744	0.0750571		525	-0.133908	0.739745		1475	-0.0465793	0.899734		891.5	1.10033	2.6213e-12	up		589.5	0.0951394	0.648645			FALSE	up
YDR307W	1129	-0.0709185	0.819724		1825	-0.0524747	0.811562		2092.5	-0.26211	0.350651		1075	0.069224	0.87452		1901	0.09694	0.750187		1453	0.338707	0.0247772			1605	0.484376	0.0018704			FALSE
YDR308C	301.5	-0.0995162	0.873824		370	-0.453073	0.224026		416	-0.357608	0.619313		298.5	0.126563	0.886179		310.5	-0.17466	0.790095		359	0.0339523	0.923292			367	-0.0335322	0.937226			FALSE
YDR309C	2281	0.452807	0.00321921		1259.5	0.489663	0.000895052		3081.5	0.466849	0.00561068		2102.5	-0.557702	0.000242107	down	1309.5	-0.423593	0.0106194	down	1466.5	-1.27265	9.00075e-23	down		2092.5	-0.164113	0.26454			FALSE	down
YDR310C	2906	-0.205638	0.357272		3585	-0.326646	0.046228		3584	-0.24817	0.374759		2624.5	0.110966	0.746505		3797	0.350646	0.0570398	up	3443	0.00976458	0.954711			3299	-0.220879	0.16279			FALSE
YDR311W	763.5	-0.158299	0.641729		1738.5	-0.0651806	0.806266		1038	0.200144	0.668127		691.5	0.0343077	0.956191		1861	0.196535	0.515792		1239	0.808726	6.08924e-06	up		821	-0.287714	0.166077			FALSE	up
YDR312W	1641.5	-0.0611441	0.886731		459.5	1.06507	6.40728e-06	up	1921.5	0.00406358	0.997499		1495.5	-0.102621	0.856926		526	-0.522867	0.0681575	down	978.5	-2.91881	1.12166e-43	down	down	1681	-0.3988	0.0707136			FALSE	down
YDR313C	466.5	0.266904	0.37243		931	0.277507	0.204434		1602	-0.108008	0.845974		426	-0.390939	0.210408		947.5	-0.293657	0.265779		609.5	0.614777	0.000848006	up		949	1.40304	8.91094e-15	up		FALSE		up
YDR315C	180	0.526396	0.270898		564	0.29778	0.430879		637	-0.111427	0.921808		172	-0.562892	0.315407		631.5	-0.0197808	0.981122		310.5	1.45286	1.46983e-06	up		366.5	1.64627	1.12138e-07	up		FALSE		up
YDR316W	927	0.285126	0.587386		1362	0.555103	0.120428		2690	-0.085657	0.950397		887	-0.316993	0.623967		1470.5	-0.32992	0.515427		927	0.0108253	0.974984			1602.5	1.09329	0.00037739	up		FALSE		up
YDR317W	228	0.217098	0.661669		367	-0.229295	0.509305		349	-0.0820916	0.941644		217.5	-0.24296	0.701571		373	0.191616	0.704598		292	0.539746	0.0441308			268.5	0.261883	0.404249			FALSE
YDR318W	400.5	0.0170853	0.973723		397.5	-0.110437	0.725107		579.5	0.0101285	0.995247		383.5	-0.0027556	0.997353		398	0.0174945	0.977464		397.5	-0.285393	0.1984			457.5	-7.46743e-05	0.999705			FALSE
YDR319C	505	0.0170061	0.974856		790.5	-0.451902	0.0750504		699.5	-0.207738	0.731183		489.5	-0.000301022	0.999362		727	0.159133	0.710052		686	0.523965	0.0170909			588.5	0.0537232	0.855234			FALSE
YDR320C	1220.5	0.07349	0.856164		3702	-0.329194	0.151787		1511.5	0.143031	0.807757		1114.5	-0.172263	0.708088		3723	0.228685	0.467755		2519	1.45345	6.22519e-15	up		1236.5	-0.246901	0.267877			FALSE	up
YDR320C-A	701.5	-0.455569	0.660962		1943	-0.269866	0.745322		1496.5	-0.197707	0.933268		675.5	0.244551	0.882455		1945	0.285954	0.819092		1421.5	0.883683	0.127264			1122	0.298871	0.674346			FALSE
YDR321W	5060	-0.438952	0.000919011		1529.5	-0.0447977	0.807278		2411	-0.15546	0.570938		4688	0.379288	0.0100305	up	1587.5	0.0271395	0.930301		3670	-2.2747	3.90904e-90	down	down	4074.5	-1.74372	1.2192e-54	down		FALSE		down
YDR322C-A	1470.5	-0.385107	0.232373		3214	-0.548717	0.0250695		9447.5	-0.10187	0.89757		1285	0.153895	0.775999		3073	0.453328	0.121754		2639.5	0.841952	7.5575e-05	up		5101	1.98032	8.13865e-21	up		FALSE		up
YDR322W	1132.5	0.00468433	0.994418		1685.5	0.0201776	0.948268		2965	-0.247835	0.53563		1119.5	0.0815399	0.877842		1788	0.0471231	0.9164		1340	0.16228	0.399173			2002.5	0.901955	9.60942e-07	up		FALSE		up
YDR323C	268	0.579428	0.136073		379.5	-0.254111	0.470874		416.5	0.404381	0.473821		266	-0.446731	0.371315		412.5	0.426343	0.282076		301.5	0.623004	0.0233908	up		261.5	0.202722	0.548032			FALSE	up
YDR324C	4199	-0.234063	0.502068		443	1.3165	6.6287e-08	up	3275	-0.131377	0.848057		3716.5	0.0518788	0.936574		551	-0.423494	0.189982		2418	-4.54409	2.04254e-95	down	down	3797	-0.923302	1.39068e-05	down		FALSE		down
YDR325W	937.5	0.0778294	0.831656		765.5	-0.195016	0.408652		1503.5	0.154303	0.754795		875	-0.104748	0.822806		786	0.176201	0.580457		846	-0.478697	0.00710746			1079	0.0995356	0.648701			FALSE
YDR326C	1993.5	-0.186828	0.70519		1415.5	0.345162	0.309356		1888.5	0.0663698	0.955717		1801	-0.00559094	0.997276		1498.5	-0.199356	0.703314		1641	-1.19067	4.71025e-06	down		1846.5	-0.836544	0.00243587	down		FALSE		down
YDR328C	4540	-0.257769	0.157395		6712	-0.237835	0.119469		7108.5	0.175134	0.542731		3943.5	0.0112728	0.983004		6457	0.0625651	0.824921		5900.5	0.190932	0.144429			5388	-0.160101	0.271761			FALSE
YDR329C	1260.5	0.235066	0.338801		3218	0.351561	0.0435957		2529	0.17442	0.646155		1181.5	-0.27812	0.317214		3336.5	-0.299471	0.155111		1906.5	0.917886	1.3405e-09	up		1642.5	0.519893	0.00137599			FALSE	up
YDR330W	884	-0.0577859	0.833506		3038.5	-0.110944	0.478979		1597	-0.0904832	0.809919		828	-0.0135719	0.978053		2908	-0.116898	0.577083		1921	1.43117	9.23312e-33	up		1185	0.326725	0.0163897			FALSE	up
YDR331W	1067	-0.573469	0.00291556		851	-0.856275	6.02804e-07	down	1247.5	-0.311451	0.280474		912	0.369757	0.143683		718.5	0.383662	0.0842818	up	1170.5	-0.534494	0.000726125			1268	-0.384436	0.0231046			FALSE
YDR332W	568	-0.00176642	0.999546		664.5	-0.101906	0.729715		625.5	0.0977641	0.89757		523	-0.087342	0.884288		643.5	-0.0624371	0.899506		608.5	-0.0605781	0.790459			553.5	-0.414607	0.0634635			FALSE
YDR333C	1301	-0.0478693	0.885479		1326	-0.0220056	0.933471		1394.5	0.327109	0.232263		1202	-0.0282523	0.956707		1370.5	-0.00759849	0.985562		1298	-0.353239	0.025239			1210.5	-0.683742	2.40946e-05	down		FALSE		down
YDR334W	1294	-0.074498	0.781477		1877.5	0.0580228	0.765603		1933.5	0.213136	0.434562		1248	0.113257	0.724811		1965	-0.0051601	0.989759		1529	0.116512	0.408915			1439	-0.143994	0.358133			FALSE
YDR335W	2054.5	0.00940525	0.980195		3689	-0.416018	0.0125364		3248.5	0.0388519	0.95537		1916.5	-0.0455521	0.926548		3429	0.0870649	0.784227		3020.5	0.718014	9.36627e-07	up		2417.5	0.0953848	0.610159			FALSE	up
YDR336W	364.5	-1.24392	1.54324e-06	down	440.5	-0.599834	0.0209603	down	335.5	-1.00843	0.000737734	down	336.5	1.20616	8.39281e-06	up	381	0.144961	0.76602		508.5	-0.313793	0.174879			465	-0.654993	0.00609349	down		FALSE		down
YDR337W	896	0.179432	0.676533		1174	-0.191784	0.544705		2249	-0.295057	0.574604		933	0.0109258	0.993892		1203.5	0.167891	0.715552		1006.5	0.150925	0.543864			1501.5	0.904137	0.000145521	up		FALSE		up
YDR338C	701.5	-0.290319	0.292998		1428	-0.0336608	0.903182		1118.5	0.101466	0.865839		656.5	0.259424	0.458508		1411	-0.100665	0.784227		1063.5	0.527857	0.00261064			867	-0.0628394	0.78552			FALSE
YDR339C	1237.5	0.210091	0.559375		574.5	0.512559	0.0435706		1680	-0.0347728	0.970771		1398.5	0.229538	0.593726		748	0.221155	0.555844		798.5	-1.73151	1.38856e-16	down		1313.5	-0.0781381	0.770194			FALSE	down
YDR341C	10428	-0.148898	0.672499		2696.5	0.688338	0.00126251	up	9092	-0.0659675	0.935049		9846	0.170758	0.700816		3385.5	0.0209187	0.971975		6531	-2.75965	1.18697e-49	down	down	9610.5	-0.748336	0.000151164	down		FALSE		down
YDR342C	790	0.442015	0.692482		32734	-0.946526	0.200935		52762.5	-0.758103	0.589559		739	-0.529231	0.706564		15339.5	-1.98513	0.00599704	down	20675.5	5.59393	3.9534e-22	up	up	31066	6.16227	9.04654e-26	up	up	FALSE		up
YDR343C	0	0.00534189	0.999546		11.5	-2.62696	0.711606		11.5	-0.75987	0.97337		4	4.30011	0.71424		4	0.060348	0.996154		9.5	5.29961	0.311497			7.5	4.69091	0.429949			FALSE
YDR345C	17535.5	-0.512509	0.101184		2332.5	1.65151	2.53982e-12	up	648.5	-0.332927	0.545117		16973.5	0.569904	0.0901303	up	2286	-1.85506	1.35217e-14	down	10849.5	-4.66728	2.73333e-98	down	down	10673.5	-5.36303	3.15021e-125	down	down	FALSE		down
YDR346C	7929.5	-0.335852	0.229823		7956	0.180581	0.478247		6334	-0.135427	0.818055		7121	0.225229	0.559307		7460	-0.496159	0.0427807	down	7936	-0.621388	0.000984417	down		7410	-0.955618	7.44221e-07	down		FALSE		down
YDR347W	1751.5	0.0643984	0.834486		1635	0.296047	0.0962731		3458	-0.22865	0.446035		1688.5	-0.0418407	0.930459		1714.5	-0.224109	0.32893		1542.5	-0.618721	2.69484e-05	down		2527.5	0.539673	0.000366081			FALSE	down
YDR348C	2563.5	-0.0579677	0.859307		4353.5	-0.599828	0.00036808	down	3431.5	-0.064102	0.918829		2421.5	0.0272921	0.95969		4397.5	0.482997	0.012317	up	3776.5	0.62902	4.65187e-05	up		2868.5	-0.166755	0.364137			FALSE	up
YDR349C	3177.5	0.21569	0.607353		2944.5	0.684311	0.010466	up	4680	0.0107449	0.995496		3093.5	-0.165988	0.776243		3295	-0.359448	0.325758		2534	-0.771958	0.00109484	down		3536	0.104343	0.729378			FALSE	down
YDR350C	940.5	0.437305	0.00746406		1480	0.104996	0.541785		1529	0.231081	0.334454		993	-0.114369	0.710207		1598.5	0.0583705	0.83798		1066.5	0.469019	0.000322108			1008	0.241928	0.0965681			FALSE
YDR351W	1430.5	0.273457	0.304388		1956	0.310333	0.13459		2485	0.20719	0.61605		1389.5	-0.217416	0.537072		2260.5	0.052079	0.900142		1462.5	0.0756012	0.689667			1647	0.260731	0.178736			FALSE
YDR352W	1679.5	-0.447083	0.0110293		1337.5	-0.250856	0.152466		1833.5	-0.284736	0.254326		1487.5	0.289623	0.210841		1395.5	0.30252	0.123841		1665	-0.757824	4.77685e-08	down		1882	-0.45748	0.00182511			FALSE	down
YDR353W	8204	-0.306602	0.414067		4154.5	-0.183644	0.575083		8044	-0.448508	0.298305		7768.5	0.326352	0.470202		4035.5	-0.0632758	0.914099		6707	-1.41738	6.29367e-10	down		8726.5	-0.532047	0.0348357			FALSE	down
YDR354W	2386	-0.549492	0.0522119		1652.5	-0.173392	0.557647		3142.5	-0.399102	0.311098		2083	0.401085	0.266315		1933	0.50245	0.0760181	up	2261.5	-1.0051	1.55863e-06	down		3027.5	-0.148425	0.569149			FALSE	down
YDR356W	949.5	0.0570484	0.891191		1099	-0.21499	0.39568		1411	-0.090306	0.899546		961.5	0.128292	0.793547		1030	-0.0750453	0.872492		1035	0.0288871	0.898642			1108	0.116492	0.629291			FALSE
YDR357C	513	0.260355	0.640091		1295	-0.250461	0.539455		2066	-0.364612	0.607975		516	-0.221789	0.769579		1283	0.266464	0.629333		898	1.21434	4.69767e-05	up		1264.5	1.77647	5.0467e-09	up		FALSE		up
YDR358W	528	0.697528	0.00912058	up	3297.5	-0.414612	0.0734379		1119.5	0.190263	0.742133		528	-0.523129	0.108034		3045.5	0.0893345	0.844053		1971.5	2.89729	6.87581e-47	up	up	673.5	0.868733	7.99249e-05	up		FALSE		up
YDR359C	1210.5	-0.282443	0.151965		1737.5	0.22849	0.164267		2111.5	-0.0929627	0.825127		1106.5	0.176581	0.528711		1849	-0.129583	0.590521		1405	-0.108549	0.452249			1632.5	0.145213	0.356558			FALSE
YDR361C	2823.5	-0.161492	0.47355		375	0.165075	0.473609		1740.5	-0.072627	0.889251		2746.5	0.246513	0.296038		379.5	-0.21447	0.454054		1685	-3.44725	2.06343e-115	down	down	2306	-1.26974	1.84167e-20	down		FALSE		down
YDR362C	659.5	-0.112839	0.648725		1509.5	-0.973078	1.15326e-15	down	1031	-0.0080378	0.99445		616	0.0776443	0.83446		1421.5	0.741279	1.07757e-08	up	1297.5	1.21244	2.41657e-23	up		798	0.0288004	0.870728			FALSE	up
YDR363W	599	0.0287329	0.956122		1018	0.357235	0.205675		651.5	0.0623925	0.954817		517	-0.321954	0.486417		1160	-0.00645846	0.992216		712	0.223538	0.357102			580.5	-0.402331	0.120203			FALSE
YDR363W-A	1630.5	-0.106681	0.864073		2432	-0.369591	0.334198		2357.5	-0.207221	0.825807		1624	0.101315	0.915634		2337	0.196184	0.750187		2133	0.265931	0.39588			1959.5	-0.0275709	0.948738			FALSE
YDR364C	777.5	-0.264126	0.395779		694.5	-0.0214785	0.94886		986.5	-0.0231797	0.984672		686.5	0.0553541	0.930459		769	0.211422	0.530442		753	-0.620255	0.00143515	down		860.5	-0.33936	0.111708			FALSE	down
YDR365C	5975	-0.128116	0.785393		608.5	1.29016	1.50937e-06	up	3690	-0.0726463	0.947344		5569	0.0612289	0.936312		671.5	-0.823137	0.00747093	down	3304.5	-4.56328	9.05455e-80	down	down	4796	-1.28382	1.05565e-07	down		FALSE		down
YDR366C	3459.5	-0.584082	0.146709		2835.5	-0.388391	0.283176		2161	-0.707165	0.117078		3378	0.564023	0.225313		2984.5	0.511013	0.221597		3588.5	-0.754366	0.00801893	down		3299.5	-1.0996	0.000181058	down		FALSE		down
YDR367W	726	-0.261702	0.621516		186.5	1.27264	0.000462714	up	633	-0.501316	0.408336		635	0.0203377	0.98794		225	-0.449871	0.378134		451	-3.23345	1.47061e-24	down	down	722	-0.634814	0.0485287	down		FALSE		down
YDR368W	1581	0.0133146	0.975257		3747.5	-0.2087	0.355331		1427.5	0.118961	0.840827		1503.5	0.0160802	0.982875		4015	0.288125	0.270603		2675	1.01451	4.0238e-09	up		1407	-0.709135	0.000139126	down		FALSE	up	down
YDR369C	332.5	-0.460686	0.106044		656	-0.272578	0.244178		581	0.319342	0.407539		299	0.329942	0.383652		657	0.194838	0.549609		531	0.565155	0.00329348			419.5	-0.117062	0.635258			FALSE
YDR370C	545	-0.0681946	0.877921		367.5	0.303264	0.285772		559	0.201672	0.73719		501.5	-0.0572863	0.934713		396.5	-0.136143	0.77064		432	-1.11434	2.59462e-07	down		504.5	-0.644566	0.00442046	down		FALSE		down
YDR371W	595.5	0.119118	0.693943		775.5	-0.185677	0.358909		420.5	0.340441	0.285808		556	-0.172851	0.624178		705.5	-0.164164	0.553341		678.5	0.181946	0.273267			451.5	-1.193	5.07835e-12	down		FALSE		down
YDR372C	2153	-0.0219387	0.954325		1689	-0.0371527	0.892784		2499	-0.00991222	0.99445		2116.5	0.143206	0.723392		1640.5	-0.118279	0.738816		1914	-0.661165	0.000103403	down		2193	-0.317965	0.0911349			FALSE	down
YDR373W	974.5	0.168115	0.647373		1040	-0.170176	0.537251		1773	0.153023	0.798052		1029.5	0.0647141	0.920849		1075.5	0.180046	0.629333		979.5	-0.134825	0.531745			1183.5	0.230463	0.319011			FALSE
YDR374C	89	-0.448897	0.527676		327.5	0.421477	0.378589		292.5	0.398071	0.674142		75.5	0.158799	0.90343		329	-0.456451	0.454146		186.5	1.08021	0.00554387	up		164	0.755183	0.0778919	up		FALSE		up
YDR374W-A	295	-0.296995	0.754447		1016.5	-0.56276	0.368145		678	0.153052	0.942067		263.5	0.00291288	0.999168		970	0.451419	0.605514		740	1.48462	0.00207454	up		441.5	0.354201	0.551656			FALSE	up
YDR375C	1242	-0.0685286	0.841296		1274	-0.036163	0.891806		2637	-0.426271	0.0846508		1119	-0.0970602	0.829852		1364	0.146798	0.636172		1243	-0.369465	0.0282462			1988.5	0.676687	5.85022e-05	up		FALSE		up
YDR376W	1129	-0.00973638	0.96929		1721.5	-0.803661	7.98591e-15	down	1874	-0.165849	0.429423		1120.5	0.13227	0.549374		1550.5	0.454132	0.000116629	up	1610.5	0.610079	2.06781e-09	up		1444	0.2529	0.0251015			FALSE	up
YDR377W	2049	-0.0967796	0.843817		4809	-0.596697	0.0283383	down	10454	-0.238334	0.707406		1860	-0.0649646	0.933956		4304.5	0.314768	0.41482		3827.5	1.1104	2.08139e-06	up		6137	1.91371	5.45474e-16	up		FALSE		up
YDR378C	1851	-0.262371	0.376739		1843	-0.236669	0.328005		2923.5	-0.342437	0.327208		1658	0.0817671	0.881604		1808.5	0.139902	0.706771		1964.5	-0.368032	0.0531014			2488	0.177257	0.421434			FALSE
YDR379C-A	116.5	0.713845	0.0691828	up	1318	-0.227083	0.422533		844.5	-0.217838	0.714641		121	-0.478704	0.349827		1393.5	0.345689	0.286393		709	3.60999	1.07853e-45	up	up	453	2.81356	5.51505e-27	up	up	FALSE		up
YDR379W	963.5	0.256335	0.307406		1449	-0.142576	0.506838		1366	0.249873	0.458298		927.5	-0.229087	0.467609		1416	-0.0165802	0.972579		1152	0.430239	0.0079491			984	-0.0401297	0.854035			FALSE
YDR380W	512.5	0.00198783	0.999546		2017.5	-0.870298	0.000648617	down	29299	-0.503885	0.19737		531	0.275795	0.594448		1779.5	0.506382	0.114293		1513	2.06383	1.15118e-18	up	up	15889	5.62938	2.93226e-131	up	up	FALSE		up
YDR381C-A	711	-0.286703	0.596219		1246.5	-0.170462	0.700972		1451	-0.127043	0.915532		692	0.224574	0.766534		1161	-0.068544	0.929578		1002.5	0.321967	0.31223			1053	0.319424	0.368149			FALSE
YDR381W	8959.5	-0.464704	0.172082		11224	-0.588037	0.0314248	down	10637.5	-0.330113	0.538915		8460	0.402313	0.341487		9886.5	0.120613	0.819249		11513.5	-0.047344	0.863474			10495.5	-0.417155	0.111602			FALSE
YDR382W	38651	-0.354095	0.383878		5099	0.618859	0.0382667	up	25255.5	0.192289	0.806945		35796.5	0.336622	0.50892		4670	-1.03331	0.00057674	down	23766	-3.83487	6.03455e-54	down	down	32017.5	-1.476	1.26658e-08	down		FALSE		down
YDR383C	311.5	0.52746	0.0743353		875	-0.241769	0.329403		405	0.0598626	0.95237		323.5	-0.250142	0.569176		854.5	0.132487	0.736226		576.5	1.51955	6.37869e-14	up		300	0.0460974	0.87506			FALSE	up
YDR384C	4115.5	-0.280687	0.601538		2797	1.90303	1.29945e-09	up	3424	0.411724	0.551968		3810	0.186399	0.811229		3500.5	-0.756295	0.0570002	down	2834.5	-2.32045	5.48436e-15	down	down	3539.5	-1.16302	0.000213884	down		FALSE		down
YDR385W	146048	-0.40575	0.133226		28343.5	0.45997	0.0384718		103100	-0.0179335	0.988436		131802	0.332753	0.325804		31218	-0.255483	0.413893		95622.5	-3.16964	4.51502e-66	down	down	129730	-1.22283	2.25904e-10	down		FALSE		down
YDR386W	355	0.0662794	0.917353		594	0.217546	0.568305		645	0.240853	0.760903		367.5	0.169871	0.820066		656	0.0145128	0.984848		440	0.348417	0.232966			438	0.269677	0.418605			FALSE
YDR387C	882.5	0.0956041	0.706148		1491	-0.370559	0.00915992		1091	-0.0264426	0.963459		888	0.0573473	0.884008		1429.5	0.169277	0.413391		1216.5	0.622901	1.23738e-06	up		911.5	-0.189568	0.211998			FALSE	up
YDR388W	5539.5	-0.0187629	0.968606		11852	-0.108514	0.714821		7846.5	0.0833546	0.918829		5026.5	-0.0919533	0.87452		12925.5	0.19939	0.580104		8500.5	0.752233	0.000172569	up		6163	-0.139984	0.576087			FALSE	up
YDR389W	1188.5	-0.21671	0.408814		1178	0.613684	0.000601024	up	1723.5	-0.128172	0.790243		994.5	-0.0827204	0.859669		1302	-0.311409	0.181444		1078	-0.824039	3.91385e-07	down		1440	-0.0506588	0.812308			FALSE	down
YDR390C	1377	-0.0665214	0.830586		1293	0.674981	2.44529e-05	up	1988	0.21556	0.501555		1291.5	0.0306037	0.949971		1537.5	-0.143209	0.592193		1173	-0.860539	6.58103e-09	down		1510	-0.177633	0.297788			FALSE	down
YDR391C	509.5	0.309392	0.261001		1578.5	0.101103	0.673753		677	0.172128	0.728125		434	-0.775535	0.000704974	down	1476	-0.407038	0.06302	down	943	1.36075	2.24545e-15	up		510	-0.0889184	0.702815			FALSE	up
YDR392W	696.5	-0.0206205	0.957935		1197.5	-0.119911	0.60269		1067	0.137928	0.776688		649.5	-0.094494	0.845599		1200.5	0.0543919	0.890495		929	0.422244	0.0126323			802	-0.0508246	0.822439			FALSE
YDR393W	699.5	-0.221661	0.451784		916	-0.264995	0.229548		1468.5	-0.373518	0.200588		627.5	0.0430829	0.939022		842.5	-0.045139	0.919637		847.5	0.0275364	0.894548			1108	0.557255	0.00233152			FALSE
YDR394W	4002.5	0.319958	0.266315		7648	-0.116897	0.670502		5532	0.167204	0.760808		3670.5	-0.417586	0.168845		7642.5	-0.0224368	0.967734		5527	0.802871	1.98128e-05	up		4152	0.0233114	0.930918			FALSE	up
YDR395W	4127	-0.220352	0.331307		1101	0.784527	2.25239e-06	up	4189.5	-0.0743755	0.891009		3668.5	0.0739623	0.85789		1259.5	-0.362108	0.0792554	down	2649	-2.80705	6.71269e-80	down	down	4136.5	-0.555196	0.000241736			FALSE	down
YDR397C	1458	-0.179268	0.680271		1004	0.551203	0.0473493		2283	-0.352116	0.484382		1358	0.0684246	0.930331		1136	-0.16082	0.742498		1154.5	-1.33656	9.75841e-09	down		1941	0.185718	0.512226			FALSE	down
YDR398W	4995	-0.117141	0.656026		504.5	1.68711	2.76895e-20	up	3524.5	-0.324833	0.183444		4641	0.0649466	0.87452		626	-0.672278	0.00049342	down	2751.5	-4.88538	2.39881e-185	down	down	4366	-0.961568	2.62208e-11	down		FALSE		down
YDR399W	6669	-0.0583153	0.88956		1094.5	0.882598	6.34945e-05	up	9684	-0.0120083	0.99445		6235	0.0381665	0.95222		1086.5	-0.988758	1.88181e-05	down	3869.5	-3.49741	2.31242e-71	down	down	7731	-0.00156813	0.995282			FALSE	down
YDR400W	1027.5	-0.200195	0.5468		3576	-1.49776	7.88736e-16	down	1129	-0.265831	0.541396		870.5	-0.0937252	0.865452		2602	0.711201	0.00102908	up	3102	1.95902	2.37289e-27	up		1105	-0.364427	0.0831684			FALSE	up
YDR402C	99.5	0.937025	0.0952068	up	151	0.0514584	0.935151		157	-0.042458	0.986073		94	-1.00992	0.103365		142	-0.387786	0.569937		103	0.798495	0.0521425	up		105	0.741128	0.0962957	up		FALSE		up
YDR403W	174.5	1.12469	0.00268568	up	240	0.402024	0.286375		284	0.758816	0.0989462	up	196	-0.576301	0.262745		246	-0.35522	0.472189		152	0.5117	0.115538			145.5	0.320562	0.391744			FALSE
YDR404C	1885	-0.228508	0.341348		2205.5	0.0723152	0.747967		1980	0.0315329	0.963459		1712.5	0.12649	0.732018		2416	0.106066	0.733012		2017.5	-0.286619	0.0662819			1895	-0.585784	0.000237322	down		FALSE		down
YDR405W	1473	0.293436	0.471042		3443	0.425076	0.152278		4813	-0.387299	0.439954		1418.5	-0.262917	0.621224		3878.5	-0.137212	0.795507		2002	0.696689	0.00457463	up		3119	1.42269	8.76522e-09	up		FALSE		up
YDR406W	623	0.25457	0.386479		2112	-0.374173	0.0606064		1350	-0.183292	0.684271		654	0.055099	0.926548		1962.5	0.0499271	0.905988		1397	1.69245	1.16543e-22	up		921	0.817228	1.01022e-05	up		FALSE		up
YDR407C	1297.5	0.0420903	0.893752		1805	-0.0626641	0.765908		1541.5	0.0888662	0.852907		1259.5	-0.00658912	0.994064		1865.5	0.0451596	0.89613		1510.5	0.178692	0.231824			1293	-0.338935	0.0304997			FALSE
YDR408C	2711	-0.245915	0.457315		3056	0.107658	0.71685		3196.5	0.0328645	0.971915		2404	0.0559644	0.93336		3558	0.222515	0.519836		2849.5	-0.40311	0.0492573			2885	-0.515736	0.0166581			FALSE
YDR409W	1166.5	-0.152706	0.641262		1901.5	-0.0982081	0.702874		1836.5	-0.102767	0.865076		1036.5	-0.0131803	0.98717		1923.5	0.0135817	0.978323		1540	0.322971	0.0742898			1467.5	0.076159	0.737991			FALSE
YDR410C	917	-0.0794237	0.846978		605	-0.356985	0.156471		694	-0.359176	0.376338		892	0.142675	0.773261		583	0.206868	0.577021		798.5	-0.83811	2.71217e-05	down		823	-0.799423	0.000125595	down		FALSE		down
YDR411C	1855	0.0437506	0.889027		10800.5	-0.445407	0.00405117		2736	0.0348779	0.958402		1778.5	-0.0220742	0.963844		10921	0.358785	0.0477197	up	6749.5	2.40879	2.37485e-68	up	up	2111	0.00572352	0.97832			FALSE	up
YDR412W	1970	-0.0590173	0.875454		640	1.02789	5.99076e-07	up	1831.5	0.122522	0.835195		1882.5	0.0610893	0.916514		727	-0.598008	0.0124074	down	1211	-2.65592	3.5724e-46	down	down	1783.5	-0.745009	6.70907e-05	down		FALSE		down
YDR414C	742.5	-0.370786	0.142517		567.5	-0.65301	0.00114933	down	831.5	-0.159452	0.754795		654	0.185779	0.634483		508.5	0.320289	0.246502		752.5	-0.5891	0.000877702	down		814	-0.447435	0.0175725			FALSE	down
YDR415C	1081	-0.283899	0.27009		1544	0.016738	0.95324		1517.5	-0.0350208	0.963236		983.5	0.182265	0.623085		1505.5	-0.16378	0.584974		1319	0.00944003	0.9637			1280	-0.14238	0.483591			FALSE
YDR416W	813	0.00745828	0.986308		789	0.0385568	0.881554		1024	0.00439456	0.997356		798	0.0593925	0.907192		783.5	-0.162594	0.580104		768	-0.431008	0.00891029			847.5	-0.240673	0.187996			FALSE
YDR418W	27893	-0.546266	0.143316		3127	0.976647	0.000789679	up	20212.5	-0.221767	0.770431		26468.5	0.569121	0.173399		3402	-0.703123	0.0404015	down	17799.5	-4.40709	1.16074e-66	down	down	26452	-1.18689	1.11802e-05	down		FALSE		down
YDR419W	641	-0.227275	0.517525		592	-0.157875	0.585257		895.5	-0.190183	0.736559		609	0.293591	0.459551		601.5	0.158199	0.698592		645.5	-0.453589	0.0295194			771.5	-0.0394237	0.884356			FALSE
YDR420W	1907	0.175438	0.502997		2794	0.265207	0.155271		4474.5	-0.00541601	0.996553		1741	-0.328785	0.189505		3046.5	-0.121567	0.681175		2078	0.107714	0.515486			2826.5	0.720299	4.51177e-06	up		FALSE		up
YDR421W	801	0.861348	3.81673e-06	up	1259	0.194363	0.356143		1720.5	-0.341755	0.212246		871	-0.428054	0.0826187	down	1282.5	-0.233197	0.363022		835	0.671161	6.22804e-05	up		1152.5	1.24756	8.26483e-14	up		FALSE		up
YDR422C	1054	-0.231871	0.275574		1211.5	0.154198	0.398459		1362.5	-0.160246	0.639176		956	0.101239	0.773261		1263.5	-0.132509	0.597499		1105.5	-0.369319	0.00842759			1209.5	-0.20353	0.191601			FALSE
YDR423C	812.5	-0.154844	0.507314		2528.5	-0.596293	4.04252e-06	down	1421.5	0.0884035	0.8339		736.5	0.04828	0.912904		2169.5	0.0948388	0.698592		1868.5	1.48736	1.30075e-32	up		1040	0.133099	0.398717			FALSE	up
YDR424C	854.5	-0.652108	0.0971322	down	1634.5	-0.316216	0.390218		1480	-0.1163	0.918829		726	0.23865	0.724811		1543	0.0975286	0.88678		1378	0.341553	0.242407			1200	-0.0731863	0.846723			FALSE
YDR425W	506	-0.00882149	0.984398		2055	0.0302177	0.899611		913.5	0.118319	0.807757		427.5	-0.372933	0.188703		2036	-0.137818	0.618144		1195	1.64121	5.2367e-26	up		634	0.249481	0.182392			FALSE	up
YDR427W	2884.5	0.303909	0.159307		3823	-0.217891	0.250554		3500.5	0.0583593	0.922043		2834	-0.228785	0.418763		3471	-0.152313	0.569956		3249	0.3011	0.0494605			2839	-0.122877	0.502794			FALSE
YDR428C	753	-0.313631	0.389073		307	-0.201517	0.554621		640	-0.982723	0.000814882	down	769	0.431095	0.26601		295.5	0.0249454	0.972849		572	-1.72727	7.46727e-14	down		813	-0.463917	0.0618059			FALSE	down
YDR429C	8340	-0.472257	0.0314022		2309.5	0.389658	0.0558873		6555.5	-0.262799	0.470075		7924.5	0.466351	0.0545418	up	2446.5	-0.288715	0.270539		5795.5	-2.6886	3.97496e-59	down	down	8055.5	-1.01127	3.55942e-09	down		FALSE		down
YDR430C	1954.5	0.335877	0.167329		2125.5	0.027683	0.920499		3122.5	0.0211171	0.982274		1877.5	-0.345579	0.211516		2084.5	-0.198342	0.489641		1854	-0.0795229	0.668187			2204	0.235512	0.218589			FALSE
YDR432W	16015.5	-0.185929	0.429593		10335	0.592726	0.0001616	up	16323.5	0.23923	0.423875		13672.5	-0.089268	0.812009		10813	-0.511214	0.00353254	down	12450	-1.448	1.1199e-24	down		15208	-0.77319	1.68804e-07	down		FALSE		down
YDR434W	1515	-0.337588	0.261001		3300	-0.613352	0.00494295	down	2366	-0.1532	0.798176		1415.5	0.291646	0.44327		3260.5	0.55121	0.0268514	up	2751.5	0.920754	2.10598e-06	up		1936	0.0299641	0.912839			FALSE	up
YDR435C	412.5	-0.344203	0.37243		1687	-0.220797	0.462758		963.5	-0.272626	0.62976		410.5	0.500834	0.206494		1660	0.0602519	0.914697		1081	1.6287	7.63483e-13	up		708.5	0.665814	0.00759102	up		FALSE		up
YDR436W	1004.5	0.256421	0.257326		4856.5	0.137712	0.454969		2889.5	0.21866	0.467346		951.5	-0.273976	0.297558		4795	-0.30812	0.0992213	down	2591	1.951	9.06942e-44	up		1633.5	0.982846	3.14831e-11	up		FALSE		up
YDR437W	141.5	-0.270532	0.658336		152.5	0.0574259	0.915141		176	0.0801094	0.957868		125.5	0.139993	0.887543		177	0.311826	0.590569		148	-0.418378	0.219965			150.5	-0.419343	0.263353			FALSE
YDR438W	411.5	0.0307642	0.948573		592.5	0.0142284	0.968062		614	0.22833	0.645962		397	-0.0144247	0.987619		588.5	-0.130564	0.750187		481.5	0.17055	0.424874			451.5	-0.118606	0.641661			FALSE
YDR439W	526.5	-0.185194	0.495587		752.5	-0.166562	0.409938		625	-0.229254	0.508761		496	0.142211	0.710207		770.5	0.129866	0.654672		655.5	0.138307	0.402647			583	-0.264678	0.133965			FALSE
YDR440W	694.5	-0.234054	0.330657		607.5	0.18458	0.370554		954.5	0.0435242	0.950397		690.5	0.355656	0.138792		647	-0.0820686	0.813704		646	-0.754551	1.00083e-06	down		790.5	-0.230215	0.178395			FALSE	down
YDR441C	1258	-0.27342	0.334976		918.5	0.375887	0.0905257		2359	0.0972802	0.877964		1213	0.348179	0.256577		1091.5	0.062545	0.888254		1072.5	-1.15898	1.40119e-10	down		1678.5	0.160573	0.455682			FALSE	down
YDR443C	589	-0.089086	0.832978		1243	0.36645	0.112137		1227.5	0.0403334	0.963236		508	-0.174885	0.715818		1371.5	-0.180127	0.604958		816.5	0.500463	0.0117951			831	0.415787	0.0533489			FALSE
YDR444W	1073.5	-0.193659	0.48025		780.5	0.130833	0.580701		1712.5	-0.185475	0.645187		1031	0.227482	0.481162		872.5	0.0680083	0.865927		928.5	-0.977116	2.77384e-09	down		1377.5	0.10167	0.616912			FALSE	down
YDR446W	15063	-1.13309	0.120187		1128.5	1.12743	0.0690019	up	9111	-0.372393	0.817568		11659	0.697106	0.498851		1129	-1.16981	0.099256	down	10834.5	-5.25142	4.23094e-25	down	down	15232	-1.4908	0.00680813	down		FALSE		down
YDR447C	37806.5	-0.806724	0.0857169	down	2299	0.656733	0.114613		25140	-0.000653622	0.999728		29235	0.272478	0.739215		1883	-1.59811	4.24275e-05	down	24821	-5.1644	8.73068e-55	down	down	35191	-1.47324	2.79759e-05	down		FALSE		down
YDR448W	729	0.129931	0.611771		419.5	0.292603	0.132235		860	0.376473	0.0857518		686	-0.165064	0.584269		443	-0.204014	0.433938		528.5	-1.26243	7.24896e-17	down		677.5	-0.471136	0.00204824			FALSE	down
YDR449C	1233.5	0.0962671	0.84911		157.5	1.53512	2.64953e-06	up	1125	0.219987	0.758314		1121	-0.233589	0.676965		174	-1.06091	0.00256044	down	649	-4.23387	3.92198e-49	down	down	1054.5	-0.74498	0.00419082	down		FALSE		down
YDR450W	31545	-0.563759	0.129759		3559	0.840065	0.00471509	up	25014	-0.271084	0.699545		29084.5	0.500896	0.263159		3756.5	-0.700418	0.0420816	down	20314	-4.25503	5.57423e-62	down	down	31224.5	-1.01189	0.00021913	down		FALSE		down
YDR451C	1024	0.0241056	0.942223		360.5	0.460031	0.0198251		3080	-0.134557	0.709526		1060	0.234029	0.371315		388	-0.305094	0.223015		658	-2.12578	4.80771e-41	down	down	1921.5	1.09926	3.07112e-15	up		FALSE	down	up
YDR452W	2990.5	0.0939368	0.816325		4797.5	0.042326	0.89283		4223	0.188969	0.730759		2747.5	-0.197754	0.655332		5114	0.0752339	0.87501		3648	0.3466	0.0863848			3185.5	-0.0900884	0.721762			FALSE
YDR453C	433	1.63686	3.24557e-10	up	1858	0.608624	0.0161614	up	484	-0.118666	0.895255		446	-1.25796	5.0093e-06	down	1829.5	-0.776127	0.00379947	down	793.5	2.40264	2.74341e-24	up	up	335	0.712834	0.00728849	up		FALSE		up
YDR454C	5837.5	-0.565433	0.000222241		1216.5	0.0793648	0.708181		3918.5	-0.34071	0.110461		5285.5	0.432077	0.0149604	up	1302.5	0.0520714	0.883029		4057.5	-2.94017	1.06383e-106	down	down	5442	-1.24121	7.27313e-21	down		FALSE		down
YDR456W	1927	-0.23025	0.512054		2894.5	-0.205619	0.451207		3724	-0.0811211	0.92173		1779.5	0.155732	0.757674		2966	0.162332	0.684255		2494	0.198833	0.357991			2753.5	0.349384	0.1254			FALSE
YDR457W	2296.5	0.00902672	0.976285		2310.5	0.191436	0.232911		3308.5	0.049426	0.921808		2077.5	-0.16514	0.521182		2256	-0.394108	0.0137278	down	2158.5	-0.443656	0.000506507			2554.5	-0.0462679	0.779294			FALSE
YDR458C	1159	-0.391711	0.254327		1651	-0.206503	0.502283		1434	-0.05413	0.958812		1021	0.187215	0.733384		1685	0.17807	0.687383		1499	0.081468	0.746932			1306	-0.366853	0.150108			FALSE
YDR459C	516	-0.0589866	0.869572		574.5	-0.0991118	0.68968		673.5	0.0433409	0.955613		482	0.00730564	0.994847		599	0.147998	0.64109		544	-0.182185	0.311738			559.5	-0.202541	0.305377			FALSE
YDR460W	673.5	0.137825	0.603232		1567	-0.00954641	0.968608		1298.5	0.319386	0.16655		684.5	0.0329132	0.945479		1622	0.00871114	0.981299		1055	0.90702	9.11822e-11	up		824.5	0.262152	0.103717			FALSE	up
YDR461C-A	2402.5	-0.0274134	0.987407		571.5	1.10961	0.148914		532.5	-0.885935	0.532981		2819.5	0.553791	0.703831		622	-0.876811	0.385332		1434	-3.13234	3.83885e-07	down	down	1581.5	-2.36951	0.000258109	down	down	FALSE		down
YDR461W	857.5	0.80638	0.00222246	up	4581	-0.0557516	0.863571		2481	-0.0353501	0.97118		843	-0.737316	0.0107834	down	4690	0.0511862	0.923367		2488	2.51526	5.46921e-33	up	up	1437.5	1.46987	2.23061e-11	up		FALSE		up
YDR462W	1162.5	-0.0554798	0.930585		2315.5	0.509787	0.124472		3555.5	-0.385143	0.529486		1096	-0.00189221	0.999168		2607.5	-0.238924	0.641513		1465	0.252145	0.386911			2387	1.13848	5.86622e-05	up		FALSE		up
YDR463W	2202.5	0.0787416	0.750052		3487	0.596431	5.19705e-06	up	4258.5	0.0883669	0.814926		1985	-0.233319	0.286536		3786.5	-0.38934	0.0106194	down	2376	-0.0148953	0.920491			2883	0.378302	0.00414005			FALSE
YDR464W	2055	-0.00917765	0.984476		1609.5	0.520011	0.0113358		2573.5	0.0459344	0.955717		1910.5	-0.0823626	0.873625		1795.5	-0.222308	0.460685		1646	-1.0338	6.11183e-09	down		2123.5	-0.29433	0.140603			FALSE	down
YDR465C	2774.5	-0.242182	0.217849		197.5	1.2853	6.78557e-09	up	2208	-0.314896	0.16004		2498.5	0.128072	0.674315		191	-1.55617	2.99131e-11	down	1593.5	-5.1105	5.85654e-160	down	down	2630.5	-0.81024	2.29074e-09	down		FALSE		down
YDR466W	1356	-0.141301	0.579084		2281	0.441999	0.00472337		2455.5	-0.0694271	0.895555		1229	0.0273801	0.95546		2612.5	-0.0930429	0.748913		1613.5	0.0732026	0.638621			1826.5	0.276044	0.0777683			FALSE
YDR468C	638	-0.0973527	0.738558		970.5	-0.581019	0.000138376		1069	0.297992	0.226138		581	-0.00583157	0.996109		846.5	0.145007	0.57413		885	0.485063	0.000766621			753	-0.0167687	0.9367			FALSE
YDR469W	305	-0.879806	0.684138		91	-0.706918	0.681884		148.5	0.0666511	0.994695		265.5	0.611965	0.852014		93.5	0.900446	0.699263		256.5	-1.98596	0.0978827	down		270	-1.77986	0.17572			FALSE	down
YDR470C	1094.5	-0.00459806	0.993459		1884	0.0823491	0.714649		2500.5	-0.102385	0.835195		1069	0.0691643	0.88121		1948.5	-0.0880574	0.790592		1403.5	0.367629	0.0195451			1705.5	0.681675	1.88443e-05	up		FALSE		up
YDR471W	11771.5	-0.572429	0.00837161		1788	0.744127	0.000158025	up	10399	-0.237529	0.554157		10597.5	0.438594	0.0966304	up	1942	-0.487564	0.0370722	down	7754	-3.80842	1.20396e-106	down	down	12080	-0.896642	5.6608e-07	down		FALSE		down
YDR472W	1021.5	-0.0617353	0.845256		864	1.04252	1.70049e-10	up	1007.5	0.0113567	0.992345		1078	0.358984	0.127448		961.5	-0.643747	0.000332062	down	793.5	-1.2823	2.07147e-16	down		971.5	-0.595294	0.00020612	down		FALSE		down
YDR473C	592.5	0.133113	0.739089		695	0.618416	0.00682932	up	886	0.0639922	0.941644		550.5	-0.221224	0.621937		717.5	-0.541074	0.0386291	down	541	-0.398855	0.0598776			660	0.0726514	0.785394			FALSE
YDR475C	1399	-0.0857051	0.773854		4166.5	-0.394599	0.0155044		2500	-0.0423251	0.951049		1343	0.0784227	0.853123		3809.5	0.0166761	0.967898		2927	1.34732	3.47607e-21	up		1827	0.218442	0.193031			FALSE	up
YDR476C	1550.5	-0.456866	0.508514		4584	-0.408414	0.449487		2548	-0.284887	0.825759		1286	0.181212	0.87807		4808.5	0.363313	0.631735		3331	1.16433	0.00428036	up		2129.5	0.0546338	0.924106			FALSE	up
YDR477W	2670	0.00352762	0.995223		6214.5	0.000249709	0.999287		4327	0.0995202	0.835195		2499.5	-0.060157	0.892932		6677.5	0.113759	0.688697		4193.5	0.845017	4.65664e-09	up		3149	0.0665922	0.725654			FALSE	up
YDR478W	273	-0.157862	0.753368		116.5	0.142707	0.747249		329	-0.282806	0.663143		278	0.333834	0.516469		129.5	0.0555578	0.943553		197.5	-1.77274	1.47153e-10	down		307.5	-0.233611	0.444433			FALSE	down
YDR479C	1088.5	0.00721095	0.980696		3693	-0.304934	0.00939901		2041	0.109207	0.714641		985	-0.172541	0.451187		3545.5	0.0839825	0.679057		2452.5	1.54726	3.91024e-47	up		1407.5	0.285056	0.0202586			FALSE	up
YDR480W	413	-0.317411	0.444835		766	-0.574991	0.0408903		692	0.116725	0.899455		384.5	0.317139	0.539322		808	0.614646	0.0518469	up	668	0.726997	0.00319808	up		524	0.0252833	0.943737			FALSE	up
YDR481C	3517	-0.125077	0.590226		10103.5	-0.0601942	0.751276		6917.5	0.191345	0.501239		3243	0.088516	0.78844		9898	-0.099459	0.693427		6687	1.1445	1.31414e-19	up		4639.5	0.266109	0.0626075			FALSE	up
YDR482C	407	-0.171726	0.767343		499	-0.0393871	0.936296		687	-0.18922	0.842328		484	0.674417	0.139313		570	0.267722	0.619856		454	-0.213788	0.496133			542.5	0.115698	0.758464			FALSE
YDR483W	7636.5	-0.117582	0.683835		5501	0.18406	0.369432		7372.5	0.0224416	0.977387		6883	-0.0118902	0.986535		5867.5	-0.0526546	0.888402		6439	-0.978982	1.4946e-10	down		7292	-0.615324	0.000138268	down		FALSE		down
YDR484W	428.5	0.0229502	0.961193		799.5	-0.262721	0.295107		661	-0.247409	0.609164		439	0.15537	0.759858		800	0.193687	0.582325		623.5	0.690223	0.000631193	up		535	0.255473	0.276532			FALSE	up
YDR485C	1072.5	0.195447	0.547337		1980	0.240785	0.30346		1969.5	0.148708	0.784149		978.5	-0.392129	0.200732		2101	-0.135938	0.707078		1343	0.483252	0.00986049			1306.5	0.302709	0.145614			FALSE
YDR486C	938	0.273392	0.463628		1553	-0.0570752	0.869001		1717	-0.028583	0.982144		915.5	-0.223359	0.661778		1540	-0.0674407	0.901302		1169.5	0.52232	0.021545			1187	0.447641	0.0693043			FALSE
YDR487C	4154.5	-0.141412	0.550068		3877.5	-0.158636	0.377736		5435.5	-0.119506	0.761738		3882.5	0.102746	0.758109		4275.5	0.324094	0.0747967	up	4134	-0.456825	0.000829633			4700	-0.207888	0.175965			FALSE
YDR488C	838.5	-0.11125	0.831379		655.5	0.375857	0.239468		1125	0.215122	0.764121		796	0.232321	0.68545		670	-0.451764	0.228255		713.5	-0.976372	9.65952e-05	down		894	-0.343082	0.224743			FALSE	down
YDR489W	403	0.0170294	0.970376		718.5	0.0355382	0.903182		630	0.164701	0.758314		394.5	0.0565339	0.930331		766	0.0354764	0.940122		535.5	0.445561	0.0191412			464.5	-0.00203669	0.99414			FALSE
YDR490C	963	0.357409	0.0868876		2531.5	0.400078	0.01245		2067	0.19144	0.562422		910	-0.391608	0.0820209	down	2921	-0.0652336	0.839949		1426	0.984706	1.07635e-11	up		1262.5	0.602143	9.57304e-05	up		FALSE		up
YDR492W	2145.5	0.1492	0.930073		592.5	0.562779	0.590531		3657.5	-0.412745	0.87415		1973	-0.264324	0.909522		660.5	-0.115032	0.956752		1259	-2.43656	0.0010312	down	down	2907	0.575104	0.524291			FALSE	down
YDR493W	410.5	-0.296321	0.526575		506	-0.327502	0.350839		912.5	-0.678026	0.0980158	down	359.5	0.0141417	0.992049		507	0.282428	0.551669		487.5	-0.0925415	0.758484			729	0.708707	0.0124362	up		FALSE		up
YDR494W	1113.5	0.223039	0.44845		1962.5	0.0501727	0.850305		2758.5	-0.00307154	0.997499		1048	-0.30004	0.355361		1926	-0.136772	0.689502		1408.5	0.509763	0.00431301			1716.5	0.8122	7.99571e-06	up		FALSE		up
YDR495C	508	-0.30618	0.277592		983	0.23269	0.291747		1027	0.0584203	0.936756		457	0.165692	0.707433		1024.5	-0.206724	0.476085		708	0.350858	0.054173			720.5	0.304057	0.125672			FALSE
YDR496C	4143.5	-0.218346	0.548304		301	1.57411	2.09231e-09	up	3447	-0.202267	0.731183		3797.5	0.106979	0.85727		350	-0.834192	0.00411025	down	2321.5	-5.29524	8.83619e-111	down	down	3864	-0.809301	0.000216974	down		FALSE		down
YDR497C	27681.5	-0.387389	0.182474		3987.5	1.49213	8.87766e-13	up	56967.5	-0.625642	0.031578	down	24655	0.262797	0.513474		4561.5	-0.952103	3.33003e-05	down	16860.5	-4.33216	1.5498e-107	down	down	46939.5	0.620253	0.00343486	up		FALSE	down	up
YDR498C	1173.5	-0.136755	0.815673		1865.5	-0.006836	0.988293		1793.5	0.0279235	0.988208		953.5	-0.256082	0.705292		1899	-0.0593032	0.936091		1479	0.248885	0.411044			1420	0.00258117	0.9948			FALSE
YDR499W	577	-0.151119	0.690352		655.5	0.0616255	0.839362		997.5	-0.104117	0.883451		538	0.182329	0.701259		633	-0.272077	0.405146		614	-0.246902	0.24012			766.5	0.240574	0.29385			FALSE
YDR500C	16235.5	-0.484885	0.404176		3219	0.596457	0.188163		13578	-0.30874	0.767669		16455	0.636303	0.320608		3699.5	-0.188048	0.816196		10907.5	-3.29121	1.17722e-20	down	down	16302.5	-0.924941	0.0169937	down		FALSE		down
YDR501W	359.5	0.41392	0.165818		267.5	-0.214819	0.459565		601	0.0616774	0.944029		360.5	-0.244121	0.566592		227	-0.39448	0.241909		292.5	-0.443178	0.0422146			412	0.384167	0.089733			FALSE
YDR502C	17518	-0.573212	0.077789		2281	0.327596	0.288432		14227.5	-0.685309	0.0540848	down	15457	0.438268	0.281795		2261	-0.519678	0.116726		11584	-3.73583	9.01492e-59	down	down	18608.5	-0.807947	0.00112376	down		FALSE		down
YDR503C	599	-0.038113	0.917353		1981.5	-0.627307	6.80405e-05	down	1109.5	-0.313142	0.252092		570	0.0297446	0.956815		1868.5	0.356688	0.067779	up	1441.5	1.62575	3.27207e-27	up		868	0.495773	0.00299965			FALSE	up
YDR505C	1227	0.0227783	0.944237		3220.5	0.232353	0.152428		2764.5	0.0414134	0.945812		1101	-0.203243	0.459551		3408	-0.142657	0.535813		1989.5	0.914309	1.02383e-11	up		1823	0.608966	1.82373e-05	up		FALSE		up
YDR506C	223.5	0.454621	0.207283		726.5	0.0460268	0.892784		623.5	0.102694	0.899546		244	-0.0452471	0.95546		754	-0.0650855	0.900868		428	1.5642	9.31716e-12	up		354	1.11604	4.40511e-06	up		FALSE		up
YDR507C	2492.5	0.328309	0.38206		1529	0.29473	0.340855		4802.5	0.369124	0.458115		2459	-0.198801	0.722747		1814.5	0.155816	0.75385		1771.5	-1.01196	1.71465e-05	down		2905.5	0.338258	0.203882			FALSE	down
YDR508C	12096	-0.241094	0.372369		15241	0.514713	0.00721389		11920	0.15089	0.760056		10467	0.0502057	0.929431		16314	-0.398253	0.0797106	down	12407.5	-0.43649	0.0111192			11633.5	-0.767513	1.23549e-05	down		FALSE		down
YDR510W	4745	-0.22898	0.575747		8473	-0.590907	0.0272414	down	5315.5	-0.214092	0.751983		4385	0.159038	0.782238		8897	0.594919	0.0498914	up	7413	0.659259	0.00478735	up		5143	-0.3754	0.150108			FALSE	up
YDR511W	274.5	0.0264873	0.975888		376	0.498843	0.280003		461	-0.280045	0.797103		273	-0.010926	0.997211		455.5	-0.018956	0.984848		285.5	-0.238707	0.544147			372	0.334103	0.440976			FALSE
YDR512C	2485	0.227596	0.463642		6570	0.0111138	0.973676		5313.5	-0.270004	0.509294		2293.5	-0.324722	0.332898		6239	-0.281016	0.328603		4251	1.14466	4.34443e-10	up		3832	0.827848	1.77102e-05	up		FALSE		up
YDR513W	582	1.73562	0.00981672	up	3144.5	0.126931	0.880212		742	0.742015	0.545117		496	-2.67265	2.45335e-05	down	2958	-0.324002	0.775186		1482.5	3.14241	2.89949e-09	up	up	369.5	0.480629	0.462484			FALSE	up
YDR514C	1113	-0.0820521	0.787844		253.5	1.293	1.21816e-09	up	1519.5	-0.306599	0.253156		1030	0.0106963	0.987619		295.5	-0.692385	0.00240919	down	649.5	-3.3727	6.18325e-71	down	down	1326.5	-0.0155996	0.943303			FALSE	down
YDR515W	653.5	0.270905	0.316554		676.5	0.677229	0.000370714	up	1466	-0.168948	0.696611		611	-0.391564	0.159927		681	-0.728301	0.000316612	down	538	-0.579588	0.00117938			994.5	0.834799	1.62208e-06	up		FALSE		up
YDR516C	1508.5	-0.14191	0.856692		32533	-1.078	0.0108014	down	3191	0.513976	0.550226		1232.5	-0.270805	0.773261		20992	-0.25879	0.735341		21594.5	4.45473	1.51762e-34	up	up	1945.5	0.153951	0.751094			FALSE	up
YDR517W	2264.5	-0.143664	0.659121		7103	-0.656026	0.000494415	down	3444.5	-0.000156405	0.999728		2042.5	0.035475	0.950606		6147	0.148921	0.649178		5277	1.51777	3.92006e-19	up		2722	-0.00860025	0.972008			FALSE	up
YDR520C	474	-0.078875	0.83637		802.5	0.0228629	0.937653		784.5	0.222069	0.592478		448.5	0.0643665	0.912608		856.5	0.0492874	0.907409		618.5	0.347103	0.0570275			561.5	0.0117879	0.96446			FALSE
YDR522C	95	0.474987	0.560124		273	0.661687	0.224026		129	0.315612	0.830824		106.5	-0.0504604	0.976509		340.5	-0.0234751	0.984392		136	1.00369	0.0308072	up		89	-0.0284776	0.966903			FALSE	up
YDR523C	95	1.28597	0.0186102	up	90	0.273967	0.651099		197.5	-0.177667	0.905023		99	-0.996332	0.128026		104.5	0.124098	0.90193		65	0.201673	0.678363			114	1.32917	0.00296817	up		FALSE		up
YDR524C	1252.5	-0.0270396	0.952699		1403	0.0768215	0.79657		1688.5	-0.288903	0.506358		1180	-0.0130085	0.989031		1580.5	0.244339	0.459682		1280.5	-0.241984	0.244251			1468.5	0.037351	0.887522			FALSE
YDR524C-B	1529.5	-0.051894	0.962265		346.5	0.713296	0.260178		1160.5	-0.47668	0.722801		1451.5	-0.106434	0.946366		349	-0.744701	0.339182		893.5	-3.06644	2.55052e-10	down	down	1374	-0.844979	0.118034			FALSE	down
YDR524W-C	51145.5	-0.353887	0.500787		8612.5	0.237969	0.586284		58335.5	-0.381579	0.615087		47383.5	0.289348	0.68588		8567.5	-0.310365	0.579755		32984.5	-3.23181	9.78399e-27	down	down	58400.5	-0.319388	0.38301			FALSE	down
YDR527W	2166.5	-0.215678	0.458661		723	0.963458	1.8189e-06	up	1673	0.00483843	0.997499		1889	-0.0494518	0.933246		814.5	-0.513443	0.0329628	down	1405	-2.65501	2.2116e-48	down	down	1906	-1.02382	1.5587e-08	down		FALSE		down
YDR528W	577.5	-0.109049	0.768626		1515	-0.554758	0.00414258		973	0.141829	0.794904		601	0.385017	0.205487		1660	0.723914	0.000286285	up	1152.5	1.25606	9.11853e-13	up		708	0.0880925	0.707127			TRUE	up
YDR529C	5118	0.122928	0.754722		9609	-0.11479	0.698701		18828.5	-0.0932887	0.903051		4710.5	-0.317452	0.3969		9703	0.11873	0.784227		7108.5	0.607823	0.00267622	up		11105.5	1.39887	5.17829e-12	up		TRUE		up
YDR530C	574	-0.155586	0.659587		2124.5	-0.33915	0.110061		1577	-0.317767	0.364609		533.5	0.0295841	0.963844		2140	0.243012	0.394049		1406	1.5642	1.74964e-18	up		1061	0.939754	6.22544e-07	up		TRUE		up
YDR531W	1594.5	-0.00506949	0.99232		875	0.346617	0.0801907		1824.5	-0.113504	0.816411		1652	0.254442	0.378953		1001.5	-0.0112929	0.981122		1166.5	-1.40794	1.29287e-18	down		1638.5	-0.251023	0.158349			TRUE	down
YDR532C	401.5	-0.0599338	0.930585		656	0.203727	0.623693		612.5	-0.0117507	0.996553		415	0.253384	0.720206		664	-0.198904	0.740952		497	0.181618	0.569392			475.5	-0.000152739	0.999705			TRUE
YDR533C	1094	1.04275	6.16664e-05	up	2672.5	0.224983	0.450683		1091	-0.0613721	0.954817		1241.5	-0.474205	0.200698		2641.5	-0.328903	0.350673		1509	1.39806	4.79185e-10	up		854	0.148175	0.609921			TRUE	up
YDR534C	87	0.208184	0.785204		306.5	-0.495124	0.231529		224.5	-0.0583973	0.970374		101	0.328218	0.70886		282.5	0.120713	0.882998		207	1.79136	3.97043e-07	up		141.5	0.950768	0.0148238	up		TRUE		up
YDR536W	234	0.727291	0.0304161	up	1197	0.62377	0.0142517	up	3322	0.01166	0.995123		254	-0.306226	0.555798		1207.5	-0.657352	0.0198635	down	535.5	2.0539	2.17254e-17	up	up	1578	3.68742	8.79677e-54	up	up	TRUE		up
YDR538W	539	-1.06205	2.60824e-07	down	615	-0.425733	0.0477667		593.5	-0.0272525	0.976722		425	0.684508	0.00564912	up	593	0.19686	0.545433		696.5	-0.396862	0.0315079			637	-0.806982	2.17894e-05	down		TRUE		down
YDR539W	927	-2.02237	1.64725e-17	down	1173.5	-2.48659	2.81014e-27	down	1009	-0.815249	0.00704124	down	473	0.927574	0.00149217	up	535.5	0.859241	0.00219953	up	1728.5	0.193074	0.40859			1350.5	-0.609451	0.00996397	down		TRUE		down
YDR540C	115	-0.768162	0.0566629	down	3398.5	-0.893294	0.000161711	down	149	0.260805	0.750596		120	0.955974	0.0167213	up	3282	0.750318	0.00482904	up	2174	4.60474	3.59797e-80	up	up	132	-0.65578	0.0345776	down		TRUE	up	down
YDR541C	422.5	-0.85432	2.3301e-05	down	345.5	-0.804474	5.03309e-05	down	384	-1.28532	2.60704e-10	down	435.5	1.06947	6.2102e-08	up	324.5	0.557014	0.0184934	up	482	-0.646982	0.000183101	down		524	-0.464985	0.0107974			TRUE	down
YDR542W	6.5	5.19885	0.0355737		17	-0.436984	0.807845		5	-2.43661	0.505002		17	0.777786	0.798276		11.5	-1.22521	0.606804		9	5.32771	0.00484387			4	3.98381	0.0586861			TRUE
YDR545W	2023.5	-1.82176	8.44009e-28	down	2880.5	-2.045	3.11685e-36	down	2155	-1.82648	1.67762e-27	down	904.5	0.161015	0.681553		1342.5	0.250827	0.334911		3832.5	0.232767	0.15888			3151.5	-0.404214	0.0188838			TRUE
YEL001C	3775	0.0600302	0.874886		1272.5	0.601128	0.00451439	up	3331.5	0.247872	0.554157		3196.5	-0.346027	0.266315		1558	0.045202	0.923846		2381.5	-2.21906	2.41873e-34	down	down	3249.5	-0.791209	2.81665e-05	down		FALSE		down
YEL002C	5255	-0.113494	0.744933		6332	-0.38536	0.0685295		6317	0.0374213	0.963236		4901	0.0653376	0.907192		6444.5	0.357319	0.157189		6147	0.050291	0.803736			5534.5	-0.327045	0.0987762			FALSE
YEL003W	1642.5	-0.552238	0.607072		737	-0.111387	0.910922		1475.5	-0.000392343	0.999728		1382	0.0129231	0.997276		726	0.134175	0.931063		1306.5	-1.78996	0.00314449	down		1588.5	-1.0247	0.12641			FALSE	down
YEL005C	236.5	0.0467008	0.930882		816.5	-0.130977	0.656935		518.5	0.275912	0.585451		245	0.154369	0.796278		754.5	-0.240758	0.492802		516	1.48834	6.22793e-12	up		324	0.453249	0.06938			FALSE	up
YEL006W	1136	-0.261654	0.239377		1528.5	-0.610899	9.76987e-05	down	1086.5	-0.392365	0.0921984		1028.5	0.173004	0.579618		1516	0.492756	0.00554008	up	1500.5	0.244133	0.104649			1188	-0.495665	0.00150594			FALSE
YEL007W	3045.5	-0.318646	0.43377		3073	-0.499721	0.0955315		3546	-0.259373	0.693957		2706	0.161723	0.800801		2884	0.193222	0.695486		3407	-0.253779	0.333933			3401	-0.344342	0.224405			FALSE
YEL009C	32154.5	-0.0593082	0.893752		15429.5	0.83711	0.000158086	up	53559	-0.012315	0.99445		29148	0.005211	0.997211		17658	-0.382992	0.198793		21904	-1.90992	1.00803e-21	down		40445	0.229113	0.336703			FALSE	down
YEL011W	809.5	0.428883	0.18345		17465	-0.0123614	0.973884		2654	0.463684	0.210759		764.5	-0.443541	0.231452		16011.5	-0.410572	0.171487		8503	4.31502	1.5135e-93	up	up	1320.5	1.14695	3.46273e-07	up		FALSE		up
YEL012W	311	0.263245	0.510562		6167.5	-0.527417	0.0234941		2487.5	0.364938	0.370343		315	-0.142685	0.815124		6144	0.446433	0.105854		3570	4.31532	5.33866e-91	up	up	1067.5	2.33479	2.95798e-26	up	up	FALSE		up
YEL013W	2088	0.0826777	0.846519		4044	-0.0734009	0.8113		2835	0.173692	0.769551		1883	-0.248549	0.55749		4009	-0.0329568	0.954149		2958.5	0.690681	0.000758373	up		2186	-0.12321	0.634949			FALSE	up
YEL015W	2450.5	-0.00620828	0.985825		2406.5	0.263594	0.082929		2904	0.0849458	0.83832		2226.5	-0.0884193	0.780928		2551.5	-0.158526	0.456554		2264.5	-0.517287	4.66843e-05			2472.5	-0.334921	0.013791			FALSE
YEL016C	907	-0.13556	0.581907		702.5	-0.0324507	0.887159		1081	-0.232208	0.403273		837.5	0.0728286	0.853124		748.5	0.122107	0.655835		816.5	-0.788308	1.76863e-08	down		1004	-0.232849	0.129698			FALSE	down
YEL017C-A	11289	-0.50457	0.0893991		2848	0.0774332	0.813031		7641.5	-0.326613	0.485642		10659	0.476209	0.162713		3166	0.142701	0.753895		7900	-2.68088	2.34399e-37	down	down	10407.5	-1.20021	4.29766e-08	down		FALSE		down
YEL017W	1427.5	-0.118555	0.621516		2668	-0.137388	0.417187		1441	0.167648	0.607219		1355	0.138645	0.634492		2765	0.117482	0.619941		2056	0.546487	2.37219e-05			1355	-0.697029	4.05325e-07	down		FALSE		down
YEL018W	574.5	-0.460849	0.0182302		917.5	-0.452449	0.00440826		938.5	0.0579355	0.920667		467	0.0561755	0.910701		856	0.194698	0.404667		834	0.318989	0.0301535			738	-0.100742	0.582048			FALSE
YEL019C	118	0.103321	0.865978		352	-0.135523	0.700949		262	0.145492	0.86736		117	0.0258775	0.982875		378	0.262873	0.522094		230.5	1.35899	2.52127e-07	up		167.5	0.606502	0.0421189	up		FALSE		up
YEL020C	579.5	0.216018	0.432669		1629.5	-0.334731	0.0620899		1790	-0.178571	0.636658		529	-0.302431	0.314436		1653	0.277285	0.21545		1131.5	1.4314	8.77611e-20	up		1120	1.29802	9.61856e-16	up		FALSE		up
YEL020W-A	1510.5	-0.295993	0.588771		1289	-0.100049	0.832885		2343	-0.272394	0.760712		1434	0.128787	0.889522		1285	0.0762737	0.923358		1444.5	-0.791929	0.0113962	down		1943.5	-0.0726843	0.861544			FALSE	down
YEL021W	6035	-0.438684	0.0128613		1583	-0.081177	0.709701		2014.5	0.0336941	0.95919		6702	0.849002	3.68858e-08	up	1622.5	0.0400282	0.913683		4293.5	-2.46708	3.03102e-70	down	down	4401	-2.38352	4.02407e-65	down	down	FALSE		down
YEL022W	1714.5	-0.0239438	0.950473		1266.5	-0.646206	0.000362557	down	1767	0.0952509	0.866774		1679.5	0.106036	0.800531		1310.5	0.639827	0.00110056	up	1604	-0.477241	0.00382575			1607.5	-0.562588	0.00107698			FALSE
YEL023C	347.5	0.228848	0.599278		488.5	0.136703	0.694313		619	0.10136	0.910028		402	0.335599	0.47314		531.5	0.0267264	0.969503		377	0.166905	0.52267			419	0.352533	0.196369			FALSE
YEL024W	5069	0.195166	0.557944		11176.5	-0.154432	0.556964		23431.5	-0.223398	0.633746		4715	-0.295509	0.409237		11444.5	0.116402	0.773641		7884.5	0.942857	5.1908e-07	up		13560.5	1.84994	8.5482e-23	up		FALSE		up
YEL025C	1332.5	0.0964124	0.785204		1423	-0.12068	0.632781		1714	-0.0911747	0.889251		1302.5	-0.00652825	0.996618		1437.5	0.0751724	0.855849		1340.5	-0.125326	0.510043			1428.5	-0.0457286	0.847317			FALSE
YEL026W	10447.5	-0.398993	0.0525674		901	1.26772	6.38222e-13	up	6828	-0.266243	0.391732		9512	0.303276	0.235651		1028	-0.701792	0.00029981	down	6294.5	-4.91587	2.75218e-202	down	down	9336.5	-1.20722	5.22958e-15	down		FALSE		down
YEL027W	12153.5	-0.0813438	0.81423		9046.5	-0.211414	0.336264		10637.5	0.0389973	0.95919		12138.5	0.226358	0.499441		8938.5	0.0968685	0.793211		10822	-0.721805	1.65707e-05	down		10912	-0.783752	6.59185e-06	down		FALSE		down
YEL029C	514.5	-0.384423	0.161076		247.5	-0.0398044	0.910708		621	-0.380915	0.255583		517.5	0.514884	0.063474	up	295	0.481308	0.0842818	up	409	-1.59766	6.79106e-16	down		605.5	-0.287138	0.174068			FALSE	down
YEL030W	317.5	-0.548184	0.0743353		503.5	-0.448551	0.0739654		430	-0.374242	0.38733		349	0.869827	0.00149786	up	448	0.0259343	0.967017		459.5	0.234903	0.295691			406.5	-0.175709	0.50462			FALSE
YEL031W	7312	-0.218317	0.297136		9381.5	-0.522551	0.000426035		6607.5	0.053332	0.922043		6381.5	0.015803	0.975483		8476.5	0.142912	0.551998		9208	0.158375	0.266417			6827.5	-0.801896	7.80473e-09	down		FALSE		down
YEL032W	2135.5	-0.234931	0.375365		1387.5	0.25378	0.23972		2724	-0.00984575	0.99445		1987	0.238423	0.459551		1505	-0.121787	0.722868		1760.5	-1.24268	5.74332e-14	down		2370.5	-0.311459	0.0901252			FALSE	down
YEL035C	35.5	0.525902	0.620522		130.5	0.289345	0.695519		75.5	0.158388	0.949873		48	0.460575	0.732018		130.5	-0.410011	0.676902		68.5	1.55763	0.00592576	up		45.5	0.626142	0.354781			FALSE	up
YEL036C	5425	0.168087	0.415689		3022.5	0.401409	0.00636272		5197	0.0394079	0.947149		5128	-0.161157	0.537072		3428.5	-0.0811308	0.769289		3809.5	-1.34672	1.73483e-26	down		4842	-0.549788	3.43305e-05			FALSE	down
YEL037C	6195	0.0368188	0.941838		5538	0.182819	0.547058		7089.5	0.255956	0.641784		5698	-0.109469	0.861839		5921	-0.0971259	0.849987		5492.5	-0.653617	0.00305273	down		5929.5	-0.522874	0.0272095			FALSE	down
YEL038W	1999	0.0937904	0.917502		2502	-0.231904	0.697035		1961.5	-0.0213273	0.995123		2175	0.248053	0.812009		2691	0.250314	0.770807		2229	0.0458778	0.923952			1838	-0.61963	0.175457			FALSE
YEL039C	1	-0.00277997	0.999546		5303.5	-0.64628	0.673392		5	2.93609	0.452786		0.5	-1.36865	0.828504		3405.5	-0.922502	0.641093		3036.5	12.1774	7.18464e-13	up	up	1	-0.430642	0.885961			FALSE	up
YEL040W	31709.5	-0.249209	0.705385		3402	0.52186	0.240726		18932	-0.14512	0.918829		27838	0.0572859	0.962884		3093	-1.01185	0.0237073	down	18816.5	-4.05644	8.1216e-33	down	down	26211.5	-1.358	0.000185029	down		FALSE		down
YEL042W	6012	-0.356383	0.342825		1933.5	0.731632	0.00763022	up	7479	0.0229447	0.988436		5814.5	0.424732	0.314436		2338	-0.158491	0.754554		4094	-2.60012	1.93619e-28	down	down	6691.5	-0.415608	0.118034			FALSE	down
YEL043W	2659	-0.119915	0.721032		2694.5	0.476071	0.0177938		4060	-0.0674616	0.922043		2413.5	-0.0178053	0.978418		3001	-0.205625	0.489832		2427	-0.685985	8.75684e-05	down		3230.5	0.0453656	0.847317			FALSE	down
YEL044W	2284	-0.459407	0.489457		2066.5	-0.0330282	0.961498		2682	-0.077636	0.963459		2434.5	0.623593	0.394001		2447.5	0.353138	0.63411		2288	-0.831602	0.0389446	down		2531.5	-0.635278	0.151723			FALSE	down
YEL046C	12272	-0.331567	0.183304		2273	0.837848	9.83419e-06	up	8565.5	-0.161724	0.744034		11150.5	0.266907	0.409237		2915	-0.0267747	0.957529		7744	-3.48256	7.12437e-93	down	down	10940.5	-1.17653	1.42957e-11	down		FALSE		down
YEL047C	2537.5	0.085928	0.83776		5950.5	-0.0956347	0.74597		2877	0.259304	0.586931		2414.5	-0.0517387	0.936312		5891.5	-0.0743815	0.879296		4138.5	0.984969	6.62791e-07	up		2393.5	-0.470917	0.0313121			FALSE	up
YEL048C	717	-0.208309	0.655148		150	0.722949	0.0380516	up	621	-0.311201	0.618465		715	0.39007	0.409023		188.5	-0.0332502	0.967898		443	-3.092	7.22312e-29	down	down	695.5	-0.626828	0.0211182	down		FALSE		down
YEL049W	96	-0.0299852	0.970932		99	-0.326518	0.482334		195.5	0.177473	0.869244		84	-0.210932	0.823943		126	0.800236	0.0713938	up	100.5	-0.180757	0.628726			129.5	0.367125	0.342855			FALSE
YEL050C	2053.5	0.208591	0.641287		2388.5	-0.0863074	0.81421		5403.5	-0.343868	0.527488		2206	0.0747208	0.926548		2596	0.169463	0.735124		2087.5	-0.0412703	0.886063			3628.5	1.01052	6.04775e-05	up		FALSE		up
YEL051W	5338.5	-0.381744	0.107868		2553	0.147955	0.534478		3935	0.132459	0.799675		4554.5	0.143387	0.723375		2539.5	-0.253432	0.353634		4190.5	-1.65972	2.43996e-23	down		4698	-1.20845	1.89378e-12	down		FALSE		down
YEL052W	1348	-0.337892	0.081874		3153.5	-0.402679	0.00738473		2811	-0.326214	0.132412		1323.5	0.485194	0.00778206	up	2965.5	0.120747	0.630201		2439.5	0.914821	7.56853e-12	up		2139.5	0.514444	0.00031669			FALSE	up
YEL053C	1043.5	-0.166639	0.515165		661.5	-0.167367	0.424959		1155.5	-0.00888946	0.99445		932.5	0.00195651	0.997353		716	0.301082	0.181219		892.5	-0.990138	4.67964e-11	down		1072.5	-0.454989	0.00401091			FALSE	down
YEL054C	35582.5	-0.659848	0.00933418	down	3145.5	0.989898	7.51777e-06	up	23141	-0.235926	0.646155		32619.5	0.586397	0.041836	up	3337.5	-0.801282	0.0010571	down	22904	-4.81927	9.40215e-129	down	down	33122.5	-1.36337	3.58748e-11	down		FALSE		down
YEL055C	2801	-0.481245	0.0039579		858.5	0.407766	0.0183436		2373	-0.146532	0.685807		2499	0.344774	0.0967101	up	953.5	-0.134938	0.628451		1997	-2.50722	9.13182e-71	down	down	2743	-0.919675	3.61647e-11	down		FALSE		down
YEL056W	1301.5	-0.398852	0.0339612		1513	-0.182201	0.319464		1346	0.057939	0.920667		1254.5	0.456701	0.0186571	up	1358	-0.241596	0.26474		1498	-0.228742	0.11817			1315.5	-0.735102	5.99288e-07	down		FALSE		down
YEL057C	103.5	0.781315	0.0976806	up	621	0.0333086	0.943124		180	0.121757	0.922043		139	0.249748	0.746505		659	0.0982134	0.885793		326	2.61069	6.21456e-17	up	up	112.5	0.52705	0.166077			FALSE	up
YEL058W	4813	0.287607	0.394127		9711	-0.375867	0.141788		7488	0.289547	0.547227		4666.5	-0.198328	0.681553		11434	0.680885	0.00819143	up	7306	0.992144	1.72009e-06	up		5061.5	0.00832035	0.97832			FALSE	up
YEL059C-A	307	0.319045	0.50435		1518.5	-0.104238	0.789338		895.5	-0.0700558	0.955368		366	0.268425	0.669652		1932.5	0.672534	0.0457377	up	869.5	2.08728	4.59679e-15	up	up	541.5	1.1245	7.97444e-05	up		FALSE		up
YEL060C	5796.5	0.965853	0.000675592	up	52331.5	0.602278	0.0308421	up	12619	0.825203	0.0135443	up	5300.5	-1.17846	2.67814e-05	down	59303	-0.282964	0.490453		20448	2.95692	2.521e-36	up	up	5823.5	0.56215	0.0323415			FALSE	up
YEL061C	835	-0.05827	0.88476		725.5	0.105234	0.707774		1365.5	-0.00295581	0.997499		863	0.31994	0.340687		678	-0.404083	0.128652		764	-0.604715	0.00151238	down		1044	0.183429	0.40592			TRUE	down
YEL062W	526.5	0.12186	0.729167		1081.5	-0.535177	0.00462822		792	0.100362	0.867531		478.5	-0.281178	0.417163		1014.5	0.280924	0.278111		853	1.00009	6.97159e-09	up		580	0.0371444	0.877856			TRUE	up
YEL063C	2574	-0.0930324	0.709848		3635.5	-0.824304	6.93428e-10	down	2691.5	-0.126048	0.732532		2525	0.195209	0.434968		3490	0.634907	1.20624e-05	up	3554	0.479055	0.0002167			2594.5	-0.458504	0.000883731			TRUE
YEL064C	335	0.0391395	0.930882		1038	-0.145361	0.539476		884.5	-0.0981331	0.872971		363	0.361581	0.275605		1037.5	0.051322	0.903984		680.5	1.37615	2.90978e-14	up		573	0.953928	6.08242e-07	up		TRUE		up
YEL065W	1175.5	0.459568	0.732609		904	-0.141838	0.899611		1998	0.245554	0.93325		883	-1.20396	0.330042		783	-0.397093	0.794032		987.5	-0.312205	0.682195			1327.5	0.504269	0.556529			TRUE
YEL066W	922	0.105553	0.834486		731	0.1657	0.635031		2092	-0.525027	0.191545		873.5	-0.0401774	0.962817		837.5	0.130468	0.810459		777	-0.704501	0.00412634	down		1562.5	0.955835	0.000116537	up		TRUE	down	up
YEL067C	149	0.20447	0.680271		413.5	-0.102164	0.763036		216.5	-0.20218	0.788569		146	-0.13129	0.864997		419.5	0.0369268	0.954058		268	1.24744	4.64682e-07	up		174.5	0.185741	0.567252			TRUE	up
YEL069C	82.5	1.07511	0.00400147	up	728.5	1.78944	3.80733e-18	up	288.5	0.936036	0.00123411	up	80.5	-1.0637	0.0090879	down	712	-2.04914	6.16301e-22	down	173	2.1797	6.34911e-15	up	up	112	1.30741	1.85915e-05	up		TRUE		up
YEL070W	87	2.32024	3.97951e-05	up	4708.5	2.80575	8.83347e-12	up	821	1.22546	0.0432267	up	91	-1.76535	0.00372102	down	4913.5	-2.40906	2.65591e-08	down	513	4.77253	9.4096e-24	up	up	212.5	3.31146	2.53311e-11	up	up	TRUE		up
YEL071W	5632.5	-0.0105424	0.985825		15378	0.0618627	0.849127		4510.5	0.899402	0.00102361	up	5154	-0.0778935	0.907192		17338	0.170998	0.679402		9806.5	1.08208	2.65027e-07	up		4149.5	-1.48451	7.05516e-12	down		TRUE	up	down
YEL072W	156	0.232815	0.671818		246.5	-0.528537	0.112324		163	-0.608582	0.239843		154	-0.108619	0.906698		242	0.42679	0.317889		209	0.686515	0.0175526	up		162.5	-0.00892439	0.982001			TRUE	up
YEL073C	917	-0.759583	0.00144697	down	1856	-0.453219	0.0441298		1943.5	-0.909976	0.000119237	down	779.5	0.516842	0.0855829	up	1741	0.201496	0.555017		1605.5	0.597059	0.00226732	up		1737	0.676962	0.000892117	up		TRUE		up
YEL075C	60	-0.574633	0.595535		40.5	-0.989241	0.222432		32.5	-1.94043	0.0681231		72.5	0.977719	0.375145		32	0.39925	0.777596		61	-0.790758	0.210539			60.5	-0.952495	0.165135			TRUE
YEL077C	2088	-0.599237	0.000209892	down	2312	-0.668339	6.20135e-06	down	2971.5	-0.612996	0.000389686	down	1588	0.0466755	0.920567		2041	0.243838	0.245536		2598.5	-0.167704	0.246167			2875	-0.0107055	0.957862			TRUE
YER001W	4830	-0.516605	0.0234652		429.5	0.759085	0.000771545	up	3473.5	-0.518317	0.0528848		4303.5	0.382336	0.179778		447	-0.671168	0.00755286	down	3017.5	-4.54393	1.05997e-126	down	down	4694.5	-0.964262	1.00911e-07	down		FALSE		down
YER002W	2431.5	0.122497	0.790524		783.5	1.06382	3.93695e-05	up	2577	0.213224	0.750935		2410.5	-0.0638779	0.93336		856	-0.7251	0.0159469	down	1414.5	-2.62689	1.2957e-29	down	down	2210	-0.599579	0.015589	down		FALSE		down
YER003C	5300	-0.0799926	0.869103		11348.5	-0.821272	0.00117924	down	4869	0.052927	0.959467		5187.5	0.237961	0.637011		10994	0.633434	0.0318746	up	9625.5	1.10683	1.13233e-06	up		4882.5	-0.733982	0.00258334	down		FALSE	up	down
YER004W	2841.5	0.807001	4.59927e-07	up	5087	0.521557	0.0010351		6015.5	0.326403	0.179581		2855.5	-0.645438	0.000209796	down	5742.5	-0.208487	0.363022		2978	0.596004	4.51828e-05	up		3360.5	0.762275	3.79105e-07	up		FALSE		up
YER005W	1625.5	-0.501927	0.00668369		1463.5	-0.257081	0.167928		1264	-0.439871	0.0570438		1351	0.218528	0.45371		1406.5	0.0572146	0.878546		1720	-0.609613	4.12675e-05	down		1628.5	-0.898474	4.13714e-09	down		FALSE		down
YER006W	7401	0.0413078	0.925778		724.5	1.17651	1.46666e-07	up	6462.5	0.0730531	0.929687		7081.5	-0.0256936	0.970641		723	-1.24283	9.76168e-08	down	3912	-4.44881	2.96314e-107	down	down	6419.5	-0.788554	0.00011217	down		FALSE		down
YER007C-A	2346	-0.359124	0.101184		716.5	0.376382	0.0638285		1931.5	-0.249173	0.464928		1977	0.000231275	0.999362		883	0.19437	0.498907		1624.5	-2.48792	8.18176e-54	down	down	2265	-0.91722	1.15481e-08	down		FALSE		down
YER007W	232	-0.225311	0.605195		299	-0.391139	0.177954		347	-0.185897	0.789147		212.5	0.126304	0.856254		277	0.115691	0.830326		285.5	0.0883307	0.736108			289.5	0.027757	0.934531			FALSE
YER008C	1917.5	-0.100727	0.728997		2631.5	-0.167364	0.392141		2420.5	0.0142644	0.988436		1831.5	0.122866	0.733384		2600.5	0.0537198	0.883155		2313.5	0.137093	0.385249			2058.5	-0.279693	0.0914776			FALSE
YER009W	6819	-0.216606	0.459957		3005.5	-0.0655448	0.80972		5557.5	-0.128633	0.815879		6202.5	0.150921	0.721261		3164.5	0.151359	0.662447		5203	-1.5699	2.49547e-19	down		6325	-0.827426	6.40312e-06	down		FALSE		down
YER010C	1074	0.245653	0.642584		1880	0.133585	0.753052		2319.5	-0.0564202	0.963459		1089.5	-0.00445477	0.997353		2044.5	0.0260433	0.974751		1327	0.480971	0.104893			1546	0.707536	0.0222863	up		FALSE		up
YER011W	133	0.499526	0.268129		216.5	0.443173	0.194894		177	0.139769	0.897506		163	0.291077	0.639759		244	-0.114363	0.855849		142.5	0.368357	0.231927			130	0.021002	0.96202			FALSE
YER012W	3249.5	0.19141	0.649285		6731	-0.0856951	0.80373		3928	0.0224935	0.988208		2900.5	-0.344162	0.426001		6260.5	-0.220415	0.595026		4794.5	0.849865	0.000186186	up		3295	-0.124578	0.667274			FALSE	up
YER013W	698	-0.143293	0.596547		821.5	-0.134291	0.508505		846	0.163508	0.670122		668.5	0.198802	0.516469		783.5	-0.116077	0.695486		778	-0.11665	0.467484			717	-0.432273	0.00739585			FALSE
YER014C-A	550.5	0.265711	0.75326		1230.5	0.570684	0.296607		993	0.579061	0.554157		492	-0.303276	0.778308		1368	-0.379368	0.634776		696.5	0.594418	0.182796			623	0.157327	0.779548			FALSE
YER014W	805.5	0.267869	0.197941		1866.5	0.381871	0.00968842		1414	0.393295	0.0512945		787.5	-0.186617	0.513034		2117	-0.0465657	0.883769		1118.5	0.762218	2.25464e-08	up		901	0.165217	0.312385			FALSE	up
YER015W	372	-0.668845	0.0316958	down	1546.5	0.4962	0.0508588		1072	0.01655	0.992291		387	0.903753	0.0023938	up	1757.5	-0.0807685	0.87916		826.5	1.12618	4.38653e-07	up		693	0.665597	0.00572451	up		FALSE		up
YER016W	1261.5	-0.151544	0.500787		835.5	-0.147346	0.426528		1319	0.174173	0.574604		1132.5	0.00867312	0.989031		828	0.0384165	0.912275		1085.5	-0.948262	9.64621e-13	down		1215.5	-0.673206	8.63991e-07	down		FALSE		down
YER017C	2965.5	0.222687	0.36958		4951	0.0233011	0.928738		5603.5	-0.0294088	0.965206		2842	-0.192591	0.546006		5263	0.0251932	0.953782		3649.5	0.454772	0.00359117			3837.5	0.454974	0.00571032			FALSE
YER018C	1094	-0.539767	0.448478		3284.5	-0.720184	0.177954		2444	-0.52675	0.618531		899.5	0.214273	0.864997		3067.5	0.416808	0.595699		2557.5	1.29697	0.00278659	up		1931	0.586857	0.233681			FALSE	up
YER019C-A	5636	-0.581006	0.180186		5642	0.00311663	0.995097		6380.5	-0.467181	0.467346		4815.5	0.286032	0.676965		5866.5	0.0252558	0.976296		6009	-0.713709	0.0187775	down		6695	-0.509077	0.127242			FALSE	down
YER019W	2269	-0.328452	0.324744		2239.5	-0.294195	0.282684		2737	-0.32415	0.484382		2107.5	0.303449	0.462874		2305.5	0.217792	0.569956		2436	-0.410014	0.0607128			2632.5	-0.310496	0.198544			FALSE
YER020W	1876	-0.330018	0.322425		10579.5	0.135375	0.654277		4352	-0.115605	0.878812		1635	0.0756827	0.912058		10835.5	-0.189414	0.62881		5686.5	1.86689	1.39891e-19	up		3057.5	0.544198	0.0168694			FALSE	up
YER021W	3377	0.390893	0.12807		6149	-0.142949	0.568846		4398.5	0.212108	0.639176		3322.5	-0.298427	0.36849		5815.5	-0.103711	0.791759		4501.5	0.797886	8.73447e-06	up		3231	-0.0462069	0.850046			FALSE	up
YER022W	888	-0.28655	0.320826		1040.5	-0.5434	0.00852274		1205.5	-0.184679	0.707481		866	0.367146	0.232353		899	-0.00234874	0.996154		1072.5	0.0216974	0.920455			1058.5	-0.119207	0.603115			FALSE
YER025W	8937.5	-0.22267	0.603165		3716.5	1.32864	1.59662e-07	up	6938	-0.228914	0.734899		8107.5	0.118891	0.86463		4802.5	-0.380009	0.304985		5814.5	-2.63358	3.63584e-29	down	down	8166.5	-0.9316	0.000191101	down		FALSE		down
YER026C	7742	-0.231331	0.531696		2643.5	1.72189	1.46081e-14	up	17895	-0.72014	0.0161597	down	6802	0.0393073	0.956191		3138	-0.939784	0.000179236	down	4789.5	-3.22139	5.96899e-52	down	down	14433.5	0.883597	7.13785e-05	up		FALSE	down	up
YER027C	1495	-0.110188	0.753368		4156.5	-0.672303	0.000382834	down	1743.5	0.0204717	0.986073		1464	0.173744	0.669652		3775	0.278313	0.297463		3175	1.34244	6.31827e-15	up		1544.5	-0.41413	0.0326771			FALSE	up
YER028C	712	-0.335763	0.288388		1083.5	-0.308328	0.222911		406.5	-0.0235612	0.986204		672	0.324966	0.3969		1054.5	0.106334	0.813704		960.5	0.208298	0.329645			579.5	-1.52624	1.15895e-12	down		FALSE		down
YER029C	788.5	0.0521423	0.88354		1004.5	0.561797	0.00211649		1317.5	0.00826504	0.995123		818.5	0.205858	0.545648		1098.5	-0.299155	0.212542		763	-0.354528	0.0388192			965	0.176996	0.361451			FALSE
YER030W	1151.5	-0.119601	0.706732		2346.5	-0.123082	0.589053		2718	0.0147906	0.988588		1175.5	0.269494	0.380092		2466.5	0.190953	0.48786		1761	0.653555	6.6717e-05	up		1774.5	0.562891	0.0011321			FALSE	up
YER031C	4239.5	0.0421479	0.908246		2256.5	0.305728	0.127773		5026	0.0251203	0.974503		4193	0.040804	0.936574		2535	-0.0245079	0.95794		3028	-1.44311	1.5863e-19	down		4279.5	-0.343668	0.0517921			FALSE	down
YER032W	1373	0.112251	0.756903		653.5	0.485794	0.0321988		1849	0.192632	0.690645		1371	0.0534608	0.930331		705.5	-0.304877	0.308303		933	-1.62589	6.21291e-18	down		1421	-0.184365	0.401441			FALSE	down
YER033C	515.5	0.617609	0.00552707	up	1820.5	-0.104813	0.651744		1329	-0.0209941	0.982274		586.5	-0.0554546	0.925048		1895.5	0.129697	0.678994		1088.5	1.86883	3.46995e-28	up		785.5	1.17589	4.3057e-11	up		FALSE		up
YER034W	685.5	0.207894	0.683639		226	0.604673	0.0935354	up	724	0.199839	0.811818		681.5	-0.0202734	0.986957		238	-0.488809	0.282076		419	-2.1899	2.07137e-14	down	down	624	-0.502513	0.0999463			FALSE	down
YER035W	1506	-0.165322	0.767202		2520	0.181727	0.654305		1685	-0.248063	0.762517		1349.5	-0.0426171	0.963844		2679.5	-0.153562	0.805376		1883.5	0.11892	0.702019			1645.5	-0.371154	0.25185			FALSE
YER036C	12244	-0.338244	0.00552707		1772	1.1756	3.37349e-25	up	6416	-0.216276	0.221936		11338.5	0.300895	0.0284416	up	2091	-0.546568	6.81382e-06	down	7436.5	-4.05785	0	down	down	9992	-1.5117	1.29873e-53	down		FALSE		down
YER037W	1765.5	0.541902	0.207283		3522	-0.512218	0.150926		1040.5	0.385472	0.580962		1804.5	-0.393165	0.498881		3311.5	0.340102	0.491227		2673.5	1.17011	5.52743e-05	up		1108.5	-1.18607	0.000113365	down		FALSE	up	down
YER038C	308.5	0.0548738	0.922502		238.5	0.707765	0.0185552	up	315.5	0.198137	0.797103		303.5	0.00815284	0.996967		284.5	-0.173737	0.740751		235	-1.13808	1.27034e-05	down		282.5	-0.637272	0.0198283	down		FALSE		down
YER039C-A	40	0.498312	0.542024		186.5	-0.492524	0.288432		109	0.468545	0.630066		45	0.0343852	0.986568		178	0.266394	0.715552		119.5	2.33069	3.91324e-08	up	up	55	0.810755	0.106288			FALSE	up
YER040W	887	-0.148812	0.534975		1781.5	-0.0607192	0.752162		1540.5	0.0754366	0.869244		810.5	0.0216939	0.963844		1982.5	0.25557	0.161744		1315.5	0.587318	9.98725e-06	up		1119	0.101198	0.545039			FALSE	up
YER041W	509	-0.261189	0.392519		633.5	-0.306343	0.183588		562	-0.183841	0.723876		418	-0.134952	0.780928		600.5	0.0529171	0.908025		607.5	-0.022231	0.920426			549	-0.401976	0.0510006			FALSE
YER042W	762.5	0.165797	0.760627		387	-0.351819	0.350839		492.5	-0.203998	0.820363		738	-0.194786	0.779545		295	-0.580651	0.171704		563	-1.07629	0.000136903	down		596.5	-1.0069	0.000659938	down		FALSE		down
YER043C	70900	-0.404232	0.511581		6714	0.777257	0.0706755	up	49710.5	-0.358126	0.717998		57916.5	0.0887069	0.937573		7154	-0.636775	0.239381		43861.5	-4.41217	3.57456e-36	down	down	66283.5	-1.0268	0.00751908	down		FALSE		down
YER044C	2193	-0.264243	0.344856		3818	-0.490501	0.014195		2100.5	-0.43563	0.129468		2174.5	0.32624	0.288441		3737	0.362008	0.139371		3310.5	0.520213	0.00334779			2305	-0.509334	0.00702924			FALSE
YER044C-A	64.5	0.349346	0.721032		52	0.774688	0.250875		60	-0.252873	0.897506		57.5	-0.478232	0.690711		59	-0.329202	0.76228		47.5	-0.8848	0.111661			59	-0.292023	0.655478			FALSE
YER045C	632.5	0.714665	2.90203e-05	up	1565.5	0.349528	0.0247432		1422	0.222695	0.435376		653.5	-0.415765	0.053455	down	1708.5	-0.140837	0.551972		879	1.1461	2.36497e-15	up		810	0.870482	9.09839e-09	up		FALSE		up
YER046W	203.5	0.0408374	0.952699		870	-0.949596	0.00146908	down	413	-0.516383	0.335951		212.5	0.260476	0.710207		787	0.585	0.117078		641.5	2.15099	1.16637e-14	up	up	329	0.792802	0.0104677	up		FALSE		up
YER047C	853.5	0.319615	0.218471		2103	0.098806	0.685641		1994	0.132112	0.79536		797.5	-0.422346	0.12049		2221	-0.0412723	0.923		1323.5	1.03954	8.46678e-10	up		1207	0.727453	4.82858e-05	up		FALSE		up
YER048C	3007	-0.253447	0.0548266		4334	-0.337238	0.00141291		2727.5	0.0392843	0.921808		2861	0.267845	0.0607638	up	4219.5	0.145183	0.332054		3927.5	0.205795	0.0362538			2836	-0.843273	1.38864e-17	down		FALSE		down
YER048W-A	977.5	-0.183715	0.688658		1779	-0.151989	0.662234		1374	0.366087	0.492837		839	-0.133456	0.848005		1727	0.0548019	0.929578		1403.5	0.50734	0.0403899			1057.5	-0.33014	0.237338			FALSE
YER049W	6584	-0.266672	0.237832		1435.5	0.225134	0.269675		3081	-0.0917602	0.8619		5765.5	0.0842883	0.841965		1599.5	0.0435338	0.912412		4279	-2.78292	1.37484e-75	down	down	5057	-1.67436	1.55737e-28	down		FALSE		down
YER050C	1137.5	0.296362	0.573327		2633	0.0367329	0.941515		2602.5	-0.0762606	0.955717		1116	-0.31084	0.634339		2618.5	-0.0684397	0.928615		1721.5	0.890415	0.00293885	up		1703	0.736409	0.0216588	up		FALSE		up
YER051W	464.5	0.623257	0.0175259	up	683	0.236765	0.358115		767.5	0.0445236	0.959893		487	-0.267569	0.511915		732	-0.0814115	0.861375		474.5	0.420757	0.0449473			510.5	0.496894	0.0243961			FALSE
YER052C	5053	-0.131969	0.76912		2343.5	0.308634	0.295664		4274	0.0838772	0.930007		4527	0.0216156	0.981363		2937.5	0.299836	0.427191		3682	-1.65384	1.52163e-13	down		4493	-0.873072	0.000231149	down		FALSE		down
YER053C	2062.5	0.0297268	0.960439		10555	-0.602016	0.0500274	down	4941	-0.583336	0.19459		1901.5	-0.180922	0.784206		8827	0.00696479	0.992653		7038.5	2.28141	7.54657e-19	up	up	3712.5	0.970686	0.000434913	up		FALSE		up
YER053C-A	1383.5	-0.321896	0.729103		1021	0.104657	0.892784		523.5	0.00165557	0.999507		1378	0.336761	0.779521		765	-1.29043	0.0403814	down	1231	-1.054	0.0314616	down		1006	-2.08193	3.18196e-05	down	down	FALSE		down
YER054C	159.5	1.87005	6.59986e-09	up	3253.5	-0.167285	0.599547		343.5	0.691207	0.080269	up	174	-1.25483	0.000213054	down	2696.5	-0.56257	0.059756	down	1633	5.23085	1.34097e-78	up	up	146.5	1.27659	5.24502e-05	up		FALSE		up
YER055C	10605.5	-0.101796	0.660714		3224.5	0.143612	0.404185		6431.5	0.0377174	0.949873		10583	0.264793	0.19176		3695	0.160083	0.459454		7042	-2.18751	4.6837e-70	down	down	8354	-1.32719	2.25962e-26	down		FALSE		down
YER056C	11376	-0.109234	0.802533		2064.5	1.52424	1.62351e-11	up	13240.5	-0.13509	0.850286		10432	0.0435483	0.949971		2550.5	-0.625847	0.0245066	down	6519.5	-3.84901	2.02131e-73	down	down	12132	-0.283379	0.248896			FALSE	down
YER056C-A	16916.5	-0.599318	0.112987		2237	0.318185	0.375598		14961.5	-0.197239	0.811818		15965	0.565735	0.194498		2369	-0.182703	0.74918		11261	-3.78319	6.39544e-47	down	down	17289.5	-0.938423	0.000884807	down		FALSE		down
YER057C	1922	0.0512557	0.920841		2340.5	-0.0547815	0.880212		3097.5	-0.260745	0.650084		1914	0.0902543	0.897844		2390	0.0314364	0.962362		2073.5	-0.0267677	0.921637			2461	0.309494	0.235666			FALSE
YER058W	192	-0.327426	0.585771		475.5	-0.203049	0.657969		703	-0.311765	0.717998		165.5	0.0274627	0.985856		496.5	0.249065	0.689669		346	0.850553	0.00998849	up		445.5	1.17381	0.000555388	up		FALSE		up
YER059W	698	-0.206947	0.458894		1701	-0.448632	0.0118678		978.5	0.323034	0.285584		618.5	0.0336914	0.952182		1527	0.0538802	0.888254		1298.5	1.07113	1.70183e-11	up		760.5	-0.30947	0.0961514			FALSE	up
YER060W	1630	-0.753635	1.37458e-07	down	2030.5	-0.769733	1.15896e-08	down	1171.5	-0.516897	0.00461971		1373.5	0.453268	0.00945728	up	1842.5	0.428406	0.00777803	up	2236.5	-0.029169	0.844605			1646	-1.09987	9.12444e-17	down		FALSE		down
YER060W-A	205.5	0.173946	0.697966		484	0.0909412	0.77112		390	-0.0502361	0.95919		229.5	0.299375	0.52153		547	0.160393	0.693574		312	0.898437	6.55512e-05	up		273	0.465685	0.0648911			FALSE	up
YER061C	481	-0.131232	0.658757		1090	-0.134391	0.485797		1146	-0.0573691	0.920667		477.5	0.260211	0.373453		1034.5	-0.124277	0.647521		784	0.824808	3.0063e-08	up		756.5	0.650403	3.33989e-05	up		FALSE		up
YER062C	1815	1.00523	0.00427025	up	1432	-0.294992	0.4465		1214.5	-0.443031	0.482451		1957	-0.553807	0.256577		1187	-0.331294	0.509141		1359	-0.0311686	0.927323			1264.5	-0.248038	0.481052			FALSE
YER063W	1798	-0.310917	0.32705		4941.5	-0.477258	0.0393371		3504.5	-0.458586	0.172319		1794.5	0.422322	0.200732		5442	0.542436	0.0342332	up	3697	1.15675	4.58676e-09	up		2866.5	0.502064	0.0202404			FALSE	up
YER064C	2112.5	0.0969864	0.690831		2206	0.456834	0.00145144		3323.5	-0.285978	0.184004		1879	-0.258131	0.23631		2194	-0.560725	0.000180778	down	1913	-0.492622	0.000162773			2683.5	0.345375	0.0120158			FALSE
YER065C	952.5	0.0644467	0.913537		165554	0.14097	0.705539		296632	0.386465	0.47841		926	-0.0329531	0.971924		240424	0.752317	0.0181768	up	72837	7.0198	7.68418e-176	up	up	111958	7.54395	5.56029e-202	up	up	FALSE		up
YER066W	106	-0.140126	0.800832		601.5	-0.742426	0.000572827	down	154	-0.437481	0.380338		99	0.108917	0.898353		557	0.453333	0.0908559	up	413.5	2.43977	1.1501e-26	up	up	134.5	0.15703	0.628675			FALSE	up
YER067W	739.5	-0.235056	0.724915		133656	-0.71517	0.0759425	down	5323	0.16174	0.899546		702.5	0.0401594	0.975483		117238	0.244626	0.720494		78320.5	7.2629	1.33356e-106	up	up	2650	2.07078	2.83492e-09	up	up	FALSE		up
YER068W	1994.5	-0.0448526	0.911083		3082.5	0.709179	0.000168247	up	2808.5	0.0527806	0.949537		1779	-0.0881551	0.862435		3133	-0.76883	0.000115455	down	2106	-0.170961	0.357809			2260.5	-0.107786	0.62597			FALSE
YER069W	11030	-0.209389	0.785438		6972	0.467847	0.354658		16541.5	0.0197214	0.995123		10312	0.217581	0.837452		9870	0.501958	0.431981		8727.5	-1.3179	0.000646026	down		13087.5	0.00574671	0.991889			FALSE	down
YER070W	8263	-0.0225853	0.968606		919	0.569451	0.0565452		10008.5	-0.143274	0.865076		7856.5	0.122726	0.859669		1050	-0.196725	0.691829		4666.5	-3.82125	3.95681e-56	down	down	8876.5	-0.191313	0.521032			FALSE	down
YER071C	390	-0.533852	0.124907		599	-0.482892	0.0905257		469.5	-0.274864	0.6588		415.5	0.719609	0.037536	up	574	0.31835	0.415555		561	0.21436	0.398628			454.5	-0.449157	0.0951198			FALSE
YER072W	2253	-0.143569	0.547337		2398.5	0.0465202	0.823181		2921	0.0229537	0.970821		2196.5	0.203752	0.435919		2552	0.066432	0.83218		2301.5	-0.376784	0.00655779			2478	-0.271127	0.0720419			FALSE
YER073W	6904.5	-0.646943	0.0124939	down	1818	0.386214	0.134022		9037	-0.249836	0.619313		6264	0.555058	0.0652142	up	2017.5	-0.147911	0.732044		4963.5	-2.81775	5.79952e-44	down	down	8680	-0.244269	0.305861			FALSE	down
YER074W	36518.5	-0.483386	0.116726		4098.5	0.787964	0.00129263	up	23221	-0.147723	0.838216		31182	0.268675	0.549374		4159.5	-0.809555	0.00232178	down	23035.5	-4.21742	8.83977e-87	down	down	32381	-1.33873	1.74339e-09	down		FALSE		down
YER074W-A	979	-0.012172	0.982298		1539.5	-0.3648	0.161885		1438.5	-0.0592371	0.954817		917.5	-0.0439196	0.949971		1375	0.00282689	0.996154		1306	0.441863	0.0423465			1153	0.0126864	0.967677			FALSE
YER075C	880.5	-0.0385835	0.901484		778	0.791197	1.29472e-07	up	1204	-0.0608605	0.90652		870.5	0.168919	0.551242		857.5	-0.490384	0.00378814	down	712.5	-1.0341	2.81908e-13	down		991	-0.0829676	0.629691			FALSE	down
YER076C	455.5	0.0633069	0.887219		1016	-0.137453	0.618943		794	-0.161922	0.784149		465	0.15066	0.769952		1019.5	0.0636976	0.892745		723.5	0.877573	1.16541e-05	up		602.5	0.347082	0.127044			FALSE	up
YER077C	947	0.000251544	0.999546		1218.5	-0.466079	0.0856418		1740	0.0327994	0.977197		882	-0.061131	0.934713		1166	0.281527	0.460192		1141.5	0.228419	0.341389			1210.5	0.257551	0.331091			FALSE
YER078C	899.5	-0.085381	0.754711		2332.5	-0.260644	0.088523		1665.5	-0.320709	0.129415		873.5	0.147691	0.627628		2347	0.197802	0.317889		1655	1.11509	1.20225e-17	up		1295.5	0.496361	0.000440452			FALSE	up
YER078W-A	0.5	-1.31499	0.93436		2.5	0.101951	0.993021		0.5	-1.96441	0.954817		0.5	1.46533	0.949967		1.5	-2.59203	0.879777		1.5	0.829324	0.920426			1	0.00449704	0.999705			FALSE
YER079W	357.5	1.38676	2.9521e-08	up	6071.5	0.16717	0.541758		1609.5	0.474194	0.164172		390	-0.850539	0.00281872	down	6155.5	-0.22974	0.498466		2709	4.40977	1.08221e-91	up	up	689.5	2.1529	2.01563e-21	up	up	FALSE		up
YER080W	1849.5	0.126681	0.65745		3456	-0.184745	0.345888		2787.5	-0.0860839	0.87193		1784	-0.0961063	0.811229		3416.5	0.0902653	0.781085		2618	0.709398	2.60428e-06	up		2158.5	0.171743	0.337568			FALSE	up
YER081W	3867	0.653135	0.161621		5850	-0.261052	0.563128		6071.5	0.0751604	0.95919		4257.5	-0.134557	0.889746		6627	0.504349	0.31494		4560.5	0.774777	0.0185582	up		4150.5	0.590067	0.10124			FALSE	up
YER082C	5197	-0.203719	0.475667		1052	1.0423	5.47564e-08	up	4559	-0.180494	0.689902		4681.5	0.0764601	0.87807		1236.5	-0.475176	0.042764	down	3133	-3.43115	4.85838e-86	down	down	4958	-0.743203	2.83918e-05	down		FALSE		down
YER083C	2362.5	-0.149139	0.715237		2418.5	0.381156	0.148225		1973.5	0.111914	0.889251		2267.5	0.184284	0.715298		2734	-0.13022	0.776657		2224.5	-0.677721	0.00168886	down		2102	-0.993803	7.59792e-06	down		FALSE		down
YER085C	53	0.25217	0.753368		447.5	2.17351	1.82421e-11	up	311	0.434023	0.542731		71	0.77455	0.219788		477.5	-1.78852	1.07764e-07	down	97	1.32111	0.000511046	up		139	1.90021	6.47096e-07	up		FALSE		up
YER086W	7274	-0.126544	0.727221		1667.5	0.505428	0.0235335		7065.5	-0.00867467	0.995496		7033	0.223047	0.563501		2053.5	0.0705205	0.882693		4513	-2.80182	2.09102e-51	down	down	6893.5	-0.616306	0.00184079	down		FALSE		down
YER087C-B	2609.5	0.101448	0.773854		3558	-0.652766	0.000804174	down	2764	-0.0085178	0.995496		2635.5	0.0511749	0.930331		3512	0.513613	0.0229982	up	3321	0.460232	0.0104697			2500.5	-0.40488	0.0371283			FALSE
YER087W	796	-0.244903	0.440312		1446.5	-0.418612	0.0564669		1306.5	-0.400346	0.223274		773.5	0.281076	0.448079		1406	0.251887	0.409613		1217	0.569432	0.00270645			1095.5	0.200993	0.367785			FALSE
YER088C	4280.5	-0.450814	0.19933		7322.5	0.256577	0.420167		8250	-0.235224	0.720555		3754.5	0.289024	0.55749		7411	-0.346619	0.362899		5523	0.0261607	0.92644			6422	0.282584	0.309263			FALSE
YER089C	5881.5	-0.303707	0.328809		3853	0.00272945	0.993479		6297.5	-0.215525	0.674577		5357	0.246794	0.543132		4433.5	0.2543	0.447954		5091.5	-1.13408	7.97433e-09	down		6243.5	-0.542665	0.0106296			FALSE	down
YER090W	5979.5	-0.0173275	0.979041		2383.5	0.784364	0.00859913	up	6220.5	0.0398723	0.975454		5444.5	-0.0364553	0.96773		3131.5	0.0909756	0.887845		3900	-2.11075	2.34681e-16	down	down	5787	-0.419182	0.153208			FALSE	down
YER091C	17386.5	-0.376011	0.548304		8136.5	-0.358493	0.461796		22472.5	-0.417893	0.646155		16527	0.433923	0.557951		7982.5	0.144992	0.868377		14166	-1.41659	8.3423e-05	down		21526.5	-0.121442	0.798424			FALSE	down
YER092W	706	0.197639	0.573327		817.5	0.454685	0.0494046		1491	0.0411039	0.9628		749.5	0.121829	0.812009		1007.5	0.114767	0.784227		656	-0.311928	0.132799			973.5	0.548869	0.00870051			FALSE
YER093C	899.5	0.0762263	0.815673		1131.5	0.209945	0.294978		1418	0.0413573	0.954817		815	-0.258372	0.381325		1247.5	0.015178	0.972849		928.5	-0.100582	0.558001			1056	0.117121	0.546311			FALSE
YER093C-A	302.5	0.07515	0.857183		491.5	-0.534582	0.0109257		864.5	-0.773817	0.000423121	down	292.5	-0.00335738	0.997353		478.5	0.37709	0.149779		424.5	0.628778	0.00107273	up		650	1.36503	4.15899e-13	up		FALSE		up
YER094C	4107	0.0167465	0.973956		5157.5	-0.143134	0.637748		5486.5	0.00541882	0.997499		3840.5	-0.0589335	0.93336		5028.5	-0.0693556	0.893257		4600	0.0308143	0.902371			4461.5	-0.149006	0.572313			FALSE
YER095W	1393.5	0.494944	0.059005		2988	0.30198	0.202749		4091.5	0.364936	0.294305		1546	0.0479311	0.937053		3131.5	-0.268791	0.376037		1814	0.820419	1.82949e-05	up		2096	1.01194	2.76659e-07	up		FALSE		up
YER096W	235.5	1.36506	1.37458e-07	up	1436	0.351808	0.133312		1409	0.0121925	0.99445		271	-0.619449	0.0591274	down	1643.5	-0.0115864	0.982876		638.5	2.84879	2.11339e-37	up	up	667	2.84534	1.83914e-36	up	up	FALSE		up
YER098W	349.5	-0.0927288	0.793045		1654	-0.131903	0.493988		990.5	0.261668	0.386438		317	-0.00785815	0.994095		1625.5	-0.00729307	0.984848		995	1.92368	1.44187e-35	up		571	0.741017	1.23225e-05	up		FALSE		up
YER099C	1250.5	-0.117729	0.688658		1464	0.525678	0.00232272		1600	0.376463	0.132077		1137	0.0711405	0.876448		1508	-0.519202	0.00635591	down	1218.5	-0.481255	0.00233169			1277	-0.435842	0.00913677			FALSE
YER100W	1443.5	-0.0297726	0.932415		1125.5	0.284315	0.13696		1484	-0.0970781	0.849698		1391	0.0313718	0.949971		1137.5	-0.375741	0.0718298	down	1209.5	-0.912574	2.69606e-09	down		1410	-0.503929	0.0018408			FALSE	down
YER101C	371	0.500247	0.042602		656.5	0.390822	0.0501668		876	0.225201	0.554157		398.5	-0.10337	0.836347		686.5	-0.351005	0.137408		420.5	0.524176	0.00455905			509.5	0.848856	4.9918e-06	up		FALSE		up
YER102W	53791	-0.641057	0.121187		4643	0.526396	0.146769		38364	-0.0249063	0.98981		47781	0.533828	0.296858		4263.5	-0.888308	0.0172026	down	35231.5	-4.47038	3.60162e-55	down	down	50268.5	-1.28334	2.40204e-05	down		FALSE		down
YER103W	1875	1.74866	0.0916318	up	21534	-0.299131	0.789985		1911.5	0.800052	0.680091		1978	-1.29488	0.329804		12218.5	-2.33122	0.012317	down	11680	4.32425	4.14944e-09	up	up	1045.5	0.0952937	0.928266			FALSE	up
YER104W	476.5	0.252277	0.37138		715	0.140434	0.543695		688	0.103169	0.859034		482	-0.0391226	0.945547		731.5	-0.174633	0.555017		541.5	0.292076	0.104893			514.5	0.0386944	0.871075			FALSE
YER105C	2242	-0.10237	0.691016		1726.5	0.340472	0.0360686		2833	0.0474408	0.934732		2143	0.139654	0.646964		1939.5	-0.0743065	0.811727		1881	-0.95969	2.18564e-12	down		2397.5	-0.267835	0.0762274			FALSE	down
YER106W	91	0.154318	0.869223		65.5	0.644213	0.286638		140.5	-0.0259327	0.99445		84.5	-0.220719	0.864997		77.5	-0.110014	0.923846		68	-1.12258	0.0188436	down		108	0.146727	0.799822			FALSE	down
YER107C	2393	-0.332792	0.291822		1571	-0.173947	0.545668		2246.5	-0.228137	0.667483		1951.5	-0.0583706	0.93069		1520.5	-0.02081	0.972849		2118.5	-1.02271	5.57115e-07	down		2421.5	-0.6722	0.00192313	down		FALSE		down
YER109C	1325	-0.104313	0.632882		1156.5	-0.0776933	0.658942		1721	-0.135545	0.646155		1269	0.104542	0.712243		1186	0.0655072	0.810459		1246.5	-0.580844	1.21781e-06			1487	-0.167324	0.214989			FALSE
YER110C	9208	-0.121684	0.714537		511	2.35099	7.9146e-27	up	6265	-0.0695103	0.921808		8658.5	0.134772	0.751104		552.5	-1.7675	1.60114e-16	down	4959.5	-6.24164	4.0515e-202	down	down	7673.5	-1.09357	7.21662e-10	down		FALSE		down
YER111C	978.5	0.273383	0.256242		1551.5	-0.238727	0.216666		1700.5	0.0669115	0.910028		984	-0.0866541	0.847352		1512	0.0721772	0.839434		1241.5	0.604693	0.000115561	up		1182.5	0.378157	0.026704			FALSE	up
YER112W	1054	-0.0838757	0.834486		1523.5	0.0665928	0.814276		1402.5	-0.0589634	0.945444		977	-0.0313944	0.963319		1534	-0.104613	0.800802		1242.5	0.0840042	0.68821			1183	-0.137769	0.559453			FALSE
YER113C	1540.5	-0.493377	0.0215661		839	0.0195269	0.948336		2009.5	-0.326707	0.280938		1398.5	0.418614	0.0977697	up	910.5	0.116429	0.748758		1298.5	-1.48628	4.23406e-19	down		1891.5	-0.238806	0.202525			FALSE	down
YER114C	2434.5	-0.225256	0.161621		2052	0.412749	0.000977221		2997.5	0.0297893	0.954817		2302.5	0.228605	0.214858		2261.5	-0.198978	0.237563		2143.5	-0.953816	7.87574e-18	down		2617.5	-0.380849	0.00111698			FALSE	down
YER115C	983	-0.999803	1.62973e-06	down	955	-0.200271	0.426997		1211.5	-0.59445	0.0268137	down	863	0.813598	0.000368109	up	982.5	0.139213	0.714257		1130	-0.768751	3.64156e-05	down		1319.5	-0.388333	0.0561304			FALSE	down
YER116C	551	0.648186	9.28259e-05	up	1042.5	0.612884	1.03534e-05	up	1086.5	0.424618	0.0224023		552	-0.493206	0.00887629	down	1256	-0.0702763	0.800967		599	0.553571	0.000111258			614.5	0.501456	0.000874019			FALSE
YER117W	26039	-0.917462	0.0109512	down	3591	0.36869	0.329057		20416	-0.0695913	0.958752		22453	0.645984	0.158687		3371.5	-0.67493	0.0842818	down	18505.5	-3.88493	1.804e-43	down	down	26142	-1.32114	8.95873e-06	down		FALSE		down
YER118C	2506.5	-0.113822	0.817693		1386	0.536131	0.0627245		2876	-0.156815	0.842328		2282.5	-0.00287648	0.997579		1468	-0.385322	0.302321		1841.5	-1.57364	3.94458e-11	down		2679.5	-0.271461	0.332077			FALSE	down
YER119C	1071.5	0.045751	0.910156		5188.5	-0.191255	0.38764		2222.5	-0.119382	0.83031		1029.5	-0.0175235	0.979655		5298.5	0.0994669	0.784227		3097	2.01815	2.78122e-33	up	up	1575.5	0.600242	0.00107014	up		FALSE		up
YER120W	9072	-0.251531	0.413462		7626	0.0248168	0.939554		9433	-0.0447391	0.95919		8253.5	0.173946	0.69535		8414.5	0.157794	0.669777		8523	-0.768323	5.08212e-05	down		9259	-0.623337	0.00188519	down		FALSE		down
YER121W	152	0.792651	0.153331		688.5	1.35031	0.000531546	up	443.5	-0.282437	0.797103		160.5	-0.550576	0.459046		746	-1.051	0.0190683	down	238.5	1.36573	0.000325541	up		272	1.5483	8.30694e-05	up		FALSE		up
YER122C	4758.5	-0.18463	0.463642		6198	-0.180906	0.363637		4646.5	0.0762667	0.895415		4739.5	0.327545	0.180302		6492.5	0.175018	0.500988		5652.5	0.0184025	0.919378			4571	-0.699497	8.74864e-06	down		FALSE		down
YER123W	936.5	-0.174974	0.63962		1147.5	0.439591	0.0659597		1260.5	-0.0399407	0.963459		836	0.00399628	0.997353		1325.5	-0.0165193	0.977319		941.5	-0.404728	0.0521353			1052.5	-0.1832	0.452346			FALSE
YER124C	2419.5	-0.0580039	0.919159		3433.5	-0.380032	0.234738		4637.5	-0.472987	0.321565		2438.5	0.250344	0.663135		3461	0.340386	0.410496		3077.5	0.362043	0.168297			3627.5	0.687111	0.0109513	up		FALSE		up
YER125W	4510	-0.163492	0.654554		6365	0.548247	0.0148052		5050	-0.0296171	0.976031		3646.5	-0.302811	0.415458		7028.5	-0.302492	0.323676		4723	-0.295775	0.148567			4603	-0.509889	0.0161992			FALSE
YER126C	3548	-0.0328007	0.901396		305.5	1.98793	2.72234e-24	up	3170.5	-0.095028	0.790402		3344	0.00918312	0.986036		379.5	-0.824391	4.25585e-06	down	1889.5	-5.28929	1.54766e-194	down	down	3263.5	-0.672381	2.46115e-08	down		FALSE		down
YER127W	2902	-0.0480647	0.920765		331	1.75252	2.3225e-11	up	2462	0.121468	0.872971		2665	-0.0236869	0.976037		392.5	-0.836768	0.00388494	down	1581	-4.71317	9.47147e-86	down	down	2512	-0.925361	3.06618e-05	down		FALSE		down
YER128W	299.5	-0.867904	0.00209306	down	406	0.346651	0.22008		591	-0.596838	0.0726958	down	296	0.971583	0.000652404	up	471	0.0441851	0.938943		362.5	-0.502859	0.0293731			514	0.342785	0.166346			FALSE
YER129W	2050	-0.189024	0.2564		2433	-0.14169	0.313856		2589.5	-0.15744	0.514695		1936	0.15936	0.458631		2444	0.0492385	0.845757		2289.5	-0.147787	0.194424			2302	-0.235277	0.0494627			FALSE
YER130C	2220	-0.0142526	0.979353		1009.5	-0.129491	0.700441		1022	0.276523	0.619313		2186	0.0511558	0.942188		1030.5	0.185226	0.676419		1618	-1.45346	4.51274e-11	down		1525.5	-1.84297	3.72807e-16	down		FALSE		down
YER131W	19957	-0.726262	0.136973		1664.5	0.370575	0.424655		15973	-0.417565	0.619313		19482	0.725261	0.192078		1493	-0.848348	0.0666758	down	13200	-4.58825	1.73567e-42	down	down	20572.5	-1.10039	0.00241457	down		FALSE		down
YER132C	1507.5	-0.203013	0.670486		2054.5	0.179598	0.620182		1715.5	-0.222829	0.764121		1389	0.11898	0.871822		2070.5	-0.208981	0.672839		1712.5	-0.0955785	0.736108			1629	-0.378701	0.190619			FALSE
YER133W	4087	-0.140669	0.664111		8765.5	-0.459417	0.0213314		5973	-0.0418487	0.958752		3822	0.0262062	0.963844		8262.5	0.225082	0.434065		6949	0.871158	4.26335e-07	up		4783.5	-0.10043	0.648924			FALSE	up
YER134C	708	-0.720926	0.000265026	down	1426.5	-0.784848	3.64612e-06	down	853	-0.360859	0.213653		596	0.470006	0.0620068	up	1247.5	0.367129	0.0915098	up	1302	0.699314	1.33165e-05	up		873.5	-0.415627	0.0201672			FALSE	up
YER136W	2809.5	-0.103847	0.724915		6880	-0.307019	0.0881579		3868.5	0.100671	0.841601		2500	-0.0510005	0.919796		7051	0.267068	0.232391		5022.5	1.06574	7.44665e-13	up		3109	-0.174545	0.327713			FALSE	up
YER137C	236	0.217694	0.753368		81	1.56932	0.000872414	up	380	-0.263612	0.802908		234.5	-0.139648	0.897844		98	-0.691437	0.240938		131	-2.80885	9.31716e-12	down	down	291.5	0.395194	0.33266			FALSE	down
YER138W-A	1425	-0.76421	0.281117		2370	-1.0185	0.0631022	down	1148.5	-0.632709	0.554157		1254	0.392884	0.722896		2348.5	1.09039	0.0786881	up	2400.5	0.411931	0.402565			1493.5	-0.933043	0.0676874	down		FALSE		down
YER139C	444.5	0.112232	0.760493		621.5	-0.16042	0.514958		560.5	0.0887157	0.897642		422.5	-0.0827486	0.88121		625.5	0.091477	0.820518		527.5	0.281097	0.141467			456.5	-0.180843	0.418822			FALSE
YER140W	678.5	-0.143257	0.672499		716.5	-0.0455821	0.872191		776	-0.0822795	0.905202		626	0.0995399	0.847352		729.5	0.0137307	0.979143		703	-0.302555	0.105544			716	-0.335018	0.0952504			FALSE
YER141W	1913.5	-0.481989	0.139475		5174.5	-0.508921	0.0558873		4699	-0.222726	0.720569		1726	0.322153	0.470202		4884	0.211397	0.614839		3941.5	1.04351	3.48073e-06	up		3359.5	0.558623	0.0226367			FALSE	up
YER142C	231.5	0.949603	0.00182475	up	1107.5	-0.241416	0.403984		643.5	0.242011	0.679554		233.5	-0.756731	0.0316211	down	978	-0.237356	0.535486		645.5	2.547	7.99299e-27	up	up	334.5	1.31424	2.53484e-07	up		FALSE		up
YER143W	1216	0.319112	0.251174		4073.5	-0.0688565	0.79657		2403	0.148841	0.779928		1118.5	-0.423337	0.148871		3925	-0.153626	0.648079		2487.5	1.56033	1.52703e-18	up		1548	0.500016	0.0106992			FALSE	up
YER144C	1037.5	-0.150632	0.526702		2428	0.152872	0.366256		2054	-0.212309	0.434064		901.5	-0.0990855	0.776962		2400.5	-0.278222	0.117078		1611	0.712429	6.69427e-08	up		1515	0.500289	0.000354154			FALSE	up
YER145C	7413	-0.729945	0.0898115	down	3726	-0.798328	0.0267241	down	13391.5	-0.501104	0.437282		5195	0.138135	0.87911		3317.5	0.424264	0.404232		7061.5	-1.21194	9.10213e-05	down		11928.5	0.405892	0.254272			FALSE	down
YER146W	1694.5	-0.462914	0.232373		1647	-0.395468	0.229632		1783.5	-0.163707	0.850415		1626.5	0.452186	0.329153		1797.5	0.51612	0.163347		1862.5	-0.500796	0.0598608			1818	-0.708	0.0107364	down		FALSE		down
YER147C	949.5	0.0342331	0.934749		1156	0.118965	0.651744		1640	0.15463	0.76569		973.5	0.201686	0.607083		1253.5	0.0122804	0.981122		995	-0.157201	0.423052			1158.5	0.141385	0.528738			FALSE
YER148W	3312	-0.326774	0.0732223		2189	-0.143477	0.427017		3461	0.0113901	0.98981		3219.5	0.428334	0.0166064	up	2330.5	0.195313	0.365938		2952	-1.02445	6.00784e-15	down		3382.5	-0.645982	2.34956e-06	down		FALSE		down
YER149C	1194	-0.138154	0.522989		538	0.3573	0.0326989		1360.5	-0.151028	0.619313		1107	0.088049	0.780928		580.5	-0.206403	0.361628		855.5	-1.78153	2.81377e-40	down		1266.5	-0.33183	0.0133047			FALSE	down
YER150W	689.5	1.55156	0.120074		10594.5	0.728167	0.438354		340	1.21959	0.400056		732.5	-1.12794	0.386485		9234	-1.5513	0.106154		3777.5	4.01544	8.26938e-09	up	up	266.5	-1.50679	0.0551062	down		FALSE	up	down
YER151C	3006.5	-0.172386	0.419916		1839.5	0.473967	0.00160284		3105	0.0698567	0.886158		2587	-0.0605963	0.87452		1865	-0.501688	0.00198105	down	2351	-1.41671	3.22288e-27	down		2941.5	-0.647248	1.85459e-06	down		FALSE		down
YER152C	3013	-0.60305	0.338801		4633	-0.947222	0.0430626	down	5693.5	-0.534249	0.566154		2643.5	0.484276	0.557263		4008.5	0.442262	0.524799		4716.5	0.409934	0.332729			4797.5	0.301532	0.540848			FALSE
YER153C	723	-0.529432	0.290003		872	-0.420577	0.315404		920.5	-0.559995	0.390316		604.5	0.267517	0.733384		858	0.179384	0.801872		898	-0.125748	0.726224			928	-0.176359	0.667274			FALSE
YER154W	2683.5	-0.485973	0.119618		3018	-0.370807	0.177623		4776.5	-0.622368	0.0607444	down	2254.5	0.193572	0.711271		3122	0.318722	0.366884		3151.5	-0.272228	0.23893			4166	0.30977	0.217006			FALSE
YER155C	2697	-0.0876168	0.732856		2597	-0.0802967	0.679924		2778	0.0212212	0.97337		2628.5	0.144323	0.611147		2573	-0.0480865	0.883769		2646	-0.414596	0.00185933			2594.5	-0.573981	2.96187e-05			FALSE
YER156C	5528.5	-0.517206	0.0787847		3104	-0.388645	0.140467		4963	-0.255592	0.629018		5442	0.606724	0.0463238	up	3733	0.691993	0.00935359	up	4921	-1.27482	1.47899e-09	down		5679.5	-0.854568	0.000121264	down		FALSE		down
YER157W	798	-0.209412	0.472312		784	-0.190989	0.411433		922.5	0.268754	0.473329		763	0.23384	0.504734		794.5	0.148684	0.657777		820	-0.376901	0.033814			793.5	-0.580151	0.00164589			FALSE
YER158C	713	0.27389	0.122808		2230.5	-0.369781	0.0017256		2189	-0.157323	0.508044		702.5	-0.171805	0.490661		2047	0.0232988	0.933732		1501	1.60143	1.07013e-44	up		1346	1.28576	4.71202e-28	up		FALSE		up
YER159C	2814.5	0.621128	0.00152396	up	3658	0.428777	0.0228173		6012.5	0.121452	0.807564		2773	-0.580709	0.00598751	down	4342.5	0.0611691	0.878907		2561	0.0615418	0.737171			3625.5	0.765957	5.87643e-06	up		FALSE		up
YER161C	913.5	-0.0734893	0.826896		1683	-0.222446	0.254703		1307	0.118336	0.807102		884	0.131254	0.733512		1691.5	0.146426	0.604073		1317	0.581827	0.000207019			1015	-0.190815	0.303687			FALSE
YER162C	479.5	0.276452	0.359061		2070	-0.0995847	0.689471		1148	0.477935	0.0773098		477	-0.140951	0.763924		2024	-0.0646373	0.878061		1218.5	1.93538	7.07953e-28	up		639	0.560035	0.00455603			FALSE	up
YER163C	904	0.452711	0.094027		2176.5	-0.46503	0.0312873		1379	0.818896	0.000768124	up	954	-0.123722	0.805552		2204	0.410376	0.107083		1576	1.35922	4.36702e-13	up		814.5	-0.233516	0.305307			FALSE	up
YER164W	2121.5	-0.445225	0.00400147		1118.5	-0.614824	1.85488e-05	down	2336	-0.316439	0.116639		1853.5	0.232037	0.298707		972.5	0.146708	0.540272		1870	-1.18702	3.91995e-21	down		2368	-0.456655	0.000537224			FALSE	down
YER165W	27326	-0.354541	0.0862822		9272.5	0.374582	0.032209		24436	-0.117461	0.797103		22970.5	0.0695475	0.871822		10688.5	0.00821265	0.984392		19305	-2.2902	1.14391e-55	down	down	26685.5	-0.80804	1.27022e-07	down		FALSE		down
YER166W	2285	-0.113638	0.767202		2317.5	0.0731091	0.804184		3754.5	-0.0436462	0.959893		2184.5	0.135902	0.779521		2281.5	-0.244538	0.454146		2249.5	-0.438228	0.0266594			2878.5	0.13018	0.590044			FALSE
YER167W	1635.5	0.114929	0.70519		2956.5	0.0453577	0.849732		2847.5	0.268935	0.396113		1419.5	-0.379079	0.131438		3116	0.069018	0.850317		2156	0.551261	0.000520072			1912.5	0.169127	0.367386			FALSE
YER168C	1722.5	0.152604	0.462807		1522	0.356566	0.0139906		1919.5	0.407344	0.0223161		1565	-0.299488	0.127217		1713.5	-0.0344878	0.912412		1442.5	-0.660935	1.66056e-07	down		1535.5	-0.553394	2.53712e-05			FALSE	down
YER169W	1317	0.128737	0.626961		1452.5	0.445687	0.00652774		1742.5	-0.0403103	0.954817		1244.5	-0.143793	0.666078		1598.5	-0.245222	0.26165		1206	-0.430978	0.00367528			1431.5	-0.0504236	0.792211			FALSE
YER170W	298	-0.510812	0.116768		653	-1.00213	8.15529e-06	down	1433	-0.711492	0.00962853	down	288	0.626528	0.0626085	up	712	1.08608	3.35089e-06	up	595.5	1.0182	1.88529e-06	up		978.5	1.82507	9.27502e-18	up		FALSE		up
YER171W	1515.5	-0.129497	0.584742		1010	0.179907	0.318834		1610	0.0758418	0.872727		1458.5	0.163792	0.551242		1151.5	0.109477	0.685038		1238	-1.11967	8.1236e-17	down		1480	-0.587517	2.34495e-05	down		FALSE		down
YER172C	1236	-0.0513565	0.851444		1128.5	0.141624	0.422533		1514	0.0446445	0.935127		1198	0.0982224	0.761758		1147.5	-0.187263	0.381006		1135.5	-0.590119	7.29822e-06	down		1279	-0.314199	0.0262598			FALSE	down
YER173W	598	0.216844	0.402187		778	-0.247674	0.200915		848	0.0609267	0.921808		584	-0.117336	0.769579		841	0.34812	0.0940181	up	675.5	0.256014	0.117479			642	0.0234304	0.916263			TRUE
YER174C	921.5	-0.317379	0.311852		670	0.181442	0.525013		1654	-0.217603	0.668127		864.5	0.271112	0.503053		816	0.293457	0.368478		811.5	-1.07087	1.23227e-07	down		1292	0.211316	0.367533			TRUE	down
YER175C	687	-0.025499	0.973125		1375	-0.590723	0.105961		1281.5	-0.281704	0.74719		544.5	-0.46294	0.43299		1155	0.085153	0.909916		1150.5	0.965844	0.00160713	up		966.5	0.585078	0.0829353	up		TRUE		up
YER175W-A	218.5	0.151314	0.795845		297.5	-0.166014	0.686427		209	-0.0416145	0.977709		224.5	0.0386488	0.969996		308.5	0.138944	0.825827		250	0.199607	0.517116			198.5	-0.55162	0.0904009			TRUE
YER176W	2147.5	-0.0656276	0.806679		3088	-0.783537	3.6336e-09	down	1987.5	-0.0699895	0.885658		1943.5	-0.0831674	0.807424		2753	0.417015	0.00877469	up	2970	0.481201	0.000177549			2004.5	-0.684347	3.60292e-07	down		TRUE		down
YER177W	22810.5	-0.118379	0.781061		29747.5	-0.529518	0.0326755		17160	-0.213835	0.714641		18956.5	-0.24908	0.572414		27377.5	0.188943	0.638814		28449	0.217849	0.334147			20374	-0.884825	6.56251e-05	down		TRUE		down
YER178W	11662.5	0.00241516	0.999546		17322	0.120632	0.674811		21130.5	-0.0663263	0.936897		10743.5	-0.0475314	0.939022		19135.5	0.0538518	0.912412		13561	0.155893	0.458499			15439.5	0.375654	0.0839071			TRUE
YER179W	152	0.50432	0.217742		798	-0.140397	0.664772		439.5	-0.330426	0.53689		142.5	-0.528347	0.26878		881	0.330773	0.344996		457.5	2.42814	3.2855e-22	up	up	279.5	1.45025	5.81427e-08	up		TRUE		up
YER180C-A	99	-0.196097	0.838208		134.5	0.269252	0.685018		150	0.129861	0.951174		92	0.0479805	0.978053		132	-0.437474	0.598176		107.5	-0.238895	0.634001			111	-0.151687	0.80066			TRUE
YER182W	576	0.238304	0.606917		1527.5	0.0507215	0.899691		1951	-0.0220013	0.989668		554.5	-0.233806	0.70044		1447	-0.276676	0.521398		956.5	1.1053	1.25139e-05	up		1107.5	1.25924	1.4522e-06	up		TRUE		up
YER183C	708	-0.384881	0.100857		738.5	-0.325877	0.106555		849	-0.182975	0.667568		650.5	0.277769	0.371315		699	0.0748866	0.849661		793	-0.331727	0.0506092			808.5	-0.393091	0.0285171			TRUE
YER184C	269	0.179522	0.677936		516.5	0.226904	0.424959		420	-0.0987306	0.906927		267.5	-0.042296	0.956191		583.5	0.0318683	0.957639		348	0.545598	0.0170482			320	0.251329	0.345349			TRUE
YER185W	63.5	0.757098	0.313703		100.5	0.321017	0.618213		137	-0.0209535	0.995496		60.5	-0.854099	0.329153		117	0.153076	0.888237		64.5	0.506439	0.320802			86.5	1.0582	0.0396655	up		TRUE		up
YER186C	728.5	-0.78431	0.0105817	down	525.5	-0.794055	0.00446174	down	905.5	-0.719938	0.0463469	down	558.5	0.361401	0.446524		452	0.414346	0.280105		792.5	-0.730842	0.00287106	down		976.5	-0.14733	0.627343			TRUE	down
YER187W	146	-1.07334	0.0216669	down	625	-2.26773	2.43316e-11	down	320.5	-2.03782	1.83418e-07	down	160.5	1.3627	0.00271811	up	367	1.15708	0.0044181	up	601	2.00226	1.0431e-09	up	up	341	0.895359	0.0130379	up		TRUE		up
YER188C-A	25	0.653732	0.576993		75.5	-0.665164	0.367416		53	-0.723264	0.615087		25	-0.397696	0.817179		69	0.401882	0.726566		54	1.86217	0.00321991	up		41.5	1.22861	0.0810618			TRUE	up
YER190C-B	3461	-1.05866	1.39884e-06	down	4175	-0.695029	0.00162925	down	4987	-1.31464	3.52455e-09	down	2753.5	0.700936	0.00667973	up	3277.5	-0.0947786	0.83796		4805.5	-0.230964	0.268169			5663.5	0.11438	0.648177			TRUE
YFL001W	1149	-0.267134	0.29465		430	0.528244	0.0129017		1206.5	-0.423589	0.10506		1007	0.0506772	0.926548		502.5	-0.0613793	0.888254		804.5	-2.22432	3.6249e-37	down	down	1263	-0.379247	0.0340241			FALSE	down
YFL002C	1657	-0.254769	0.37939		511	0.693812	0.00170204	up	1862	-0.270839	0.497161		1491	0.125575	0.781902		578	-0.332834	0.26165		1098.5	-2.58343	9.31349e-43	down	down	1807.5	-0.389994	0.0488024			FALSE	down
YFL003C	100	-0.240003	0.720883		178	-0.129747	0.783892		153	-0.142528	0.909631		101.5	0.489127	0.466521		178.5	0.0800329	0.921793		143	0.460422	0.180272			126	0.103104	0.817587			FALSE
YFL004W	2873	-0.327387	0.179157		3569	-0.296949	0.148098		4091	-0.178194	0.681806		2789	0.41733	0.101264		3700	0.305076	0.21568		3483.5	-0.00477219	0.97983			3519	-0.0813997	0.702963			FALSE
YFL005W	3535.5	-0.0740492	0.648006		5170	-0.392063	1.83456e-05		5247	0.0534732	0.851942		3283	0.0163595	0.956191		4765	0.0631015	0.716358		4594	0.345215	6.30643e-05			4101.5	-0.0409681	0.714149			FALSE
YFL007W	2737	0.22391	0.238929		3679	-0.139269	0.404262		3679	-0.00261719	0.997499		2628.5	-0.198517	0.406279		3635.5	-0.00395757	0.991842		3089	0.266862	0.0391569			2855	-0.01982	0.910057			FALSE
YFL008W	1729	0.337772	0.136151		1737	-0.00615226	0.982054		2437.5	0.0640435	0.92014		1702.5	-0.270178	0.346341		1850.5	0.0970315	0.775186		1591	-0.170161	0.313722			1815.5	0.0519076	0.804684			FALSE
YFL009W	1468	-0.115091	0.712571		2145.5	-0.0709468	0.767389		2203	0.115636	0.817094		1391.5	0.125953	0.751104		2339	0.187538	0.490871		1794	0.193729	0.253103			1694.5	-0.0780125	0.706801			FALSE
YFL010C	71.5	-0.0520813	0.979353		145	-0.504455	0.654305		91.5	-0.546436	0.83409		62.5	-0.158557	0.952032		139.5	0.324038	0.861739		119	0.729309	0.382405			85.5	-0.165045	0.877276			FALSE
YFL010W-A	5748.5	-0.118841	0.724575		6243	-0.287297	0.18905		8627	-0.0147619	0.98981		5433.5	0.157665	0.701259		6573	0.337396	0.18132		6270	-0.150709	0.418487			6802	-0.048936	0.835372			FALSE
YFL011W	31.5	1.83893	0.0086309		157.5	1.15458	0.00826649	up	200.5	0.946856	0.117473		54	0.34574	0.748849		186	-0.498257	0.417532		52.5	2.39221	9.81236e-06	up	up	62.5	2.60975	2.746e-06	up	up	FALSE		up
YFL012W	22	0.458925	0.706148		27	2.31583	0.00470713		47.5	0.391809	0.823783		31.5	0.690389	0.572414		36.5	-0.569443	0.584974		13.5	-1.49005	0.0620563			27.5	0.590713	0.427429			FALSE
YFL013C	1744.5	0.0268272	0.917829		3098	-0.113797	0.442646		2786	0.221154	0.284596		1599	-0.105221	0.700816		3102	0.037395	0.888529		2380.5	0.539123	1.66569e-06			1991.5	0.00979515	0.953637			FALSE
YFL014W	15801.5	6.27686	9.90984e-27	up	320568	0.154758	0.863392		56483	0.687057	0.630946		17314	-3.13679	1.45553e-06	down	384318	0.25039	0.853662		140585	9.03315	1.2263e-57	up	up	19378	6.09258	4.16899e-26	up	up	FALSE		up
YFL016C	3646	0.50024	0.169384		5947	0.247533	0.464669		7261	0.164663	0.842328		3422	-0.566651	0.15747		5327	-0.765181	0.0157186	down	4054	0.438112	0.0914283			4527	0.564153	0.0395489			FALSE
YFL017C	967	-0.197945	0.657311		1391.5	0.177592	0.596951		1137.5	-0.325141	0.554157		898.5	0.178285	0.76512		1625	0.187748	0.685693		1126	-0.0366504	0.896845			1090	-0.244003	0.389441			FALSE
YFL017W-A	331	0.277071	0.526702		634	-0.0581741	0.879053		796	-0.103346	0.910602		407	0.442913	0.314436		805	0.620108	0.0454522	up	456	0.761317	0.00240986	up		507.5	0.85231	0.00109974	up		FALSE		up
YFL018C	6828.5	0.0666968	0.806822		8997	-0.124586	0.486892		22929.5	-0.229708	0.380912		6676	0.0190515	0.966072		9726.5	0.223426	0.263747		7776	0.120464	0.391875			14416.5	1.3385	1.31553e-24	up		FALSE		up
YFL020C	39	1.15733	0.161115		120	0.363517	0.593716		98	0.668155	0.563612		37.5	-1.16418	0.22383		114	-0.577642	0.48476		62.5	1.74417	0.00183766	up		44.5	1.04669	0.0966736			FALSE	up
YFL021W	4443	-0.281939	0.427094		8666.5	-0.949386	4.46129e-05	down	6383	-0.328228	0.489973		3968	0.158549	0.769952		8176	0.66963	0.0137757	up	7834	0.891759	3.55246e-05	up		5619.5	-0.0128091	0.967716			FALSE	up
YFL022C	11082	-0.38313	0.212231		3982	0.447139	0.0740624		7349.5	-0.162825	0.798176		9469	0.149091	0.774199		4681	-0.0408619	0.942218		7921.5	-2.27709	5.99828e-29	down	down	9800	-1.24888	3.87305e-09	down		FALSE		down
YFL023W	1537.5	0.218381	0.517525		394	1.67437	9.65962e-13	up	1950.5	0.329405	0.413734		1445.5	-0.26881	0.493307		468.5	-0.877674	0.000522665	down	809.5	-3.30652	7.57317e-52	down	down	1444	-0.33177	0.133408			FALSE	down
YFL024C	1670.5	-0.00905869	0.981156		1688	-0.154497	0.449327		2100	0.0141392	0.988436		1498.5	-0.16868	0.607033		1734.5	0.152795	0.578646		1698	-0.271889	0.0833601			1775.5	-0.247149	0.148725			FALSE
YFL025C	1111.5	-0.0595065	0.86063		1068	0.561419	0.00187643		1892.5	0.0341298	0.962103		1004.5	-0.0918468	0.838017		1203.5	-0.226642	0.384037		973.5	-0.764068	2.59766e-06	down		1399	0.17022	0.365123			FALSE	down
YFL026W	10932.5	0.115472	0.785739		1631	1.41761	5.24538e-10	up	2777	-0.521836	0.136517		11482.5	0.137839	0.802097		1911.5	-0.736239	0.00591504	down	5696	-3.97556	3.88869e-78	down	down	6774	-2.19261	7.07848e-25	down	down	FALSE		down
YFL027C	861.5	0.0624705	0.845502		720	-0.0108552	0.969725		711.5	0.0770033	0.897995		819	-0.0665841	0.884288		751	0.0460964	0.906256		761.5	-0.581022	0.000213199			727	-0.830915	3.13542e-07	down		FALSE		down
YFL028C	1189	-0.16182	0.597792		1285	-0.467113	0.0173508		1874.5	0.126156	0.807564		1128	0.136342	0.744419		1146.5	0.0582899	0.8885		1324.5	-0.108512	0.557342			1414	-0.0380232	0.869179			FALSE
YFL029C	663	0.0531502	0.869572		2114.5	0.565082	0.00015189		1011.5	-0.139736	0.735308		590.5	-0.234885	0.426524		2342	-0.319152	0.0823215	down	1105.5	1.0022	4.33369e-12	up		805.5	0.176509	0.314932			FALSE	up
YFL030W	537.5	1.02208	0.000108693	up	2499.5	0.144754	0.635502		19027.5	-0.763562	0.00687124	down	512.5	-1.03998	0.000140058	down	2249	-0.660134	0.0141581	down	1283	2.32553	4.7213e-26	up	up	11013.5	5.50751	2.14899e-141	up	up	FALSE		up
YFL031W	21205	-0.789058	0.106097		81992	-0.117355	0.824922		19892.5	0.034402	0.988208		16215.5	0.145854	0.888918		91089.5	0.301485	0.649172		52415	1.17738	0.000760137	up		21518.5	-1.1871	0.00121033	down		FALSE	up	down
YFL033C	1052	0.306106	0.255924		2069	0.230922	0.297951		2072	0.277025	0.447611		1018.5	-0.268535	0.426613		2077	-0.27151	0.306975		1367.5	0.64718	0.000247182	up		1275.5	0.364661	0.0611989			FALSE	up
YFL034C-A	2293.5	-0.748352	0.00777055	down	458.5	0.627232	0.0268985	up	2354	-0.202976	0.758314		2180	0.719288	0.0191085	up	502	-0.310582	0.442259		1616.5	-3.39115	1.44809e-48	down	down	2535.5	-0.775025	0.00111598	down		FALSE		down
YFL034C-B	1114	0.106101	0.795835		1399.5	0.458231	0.053135		1221.5	0.0356968	0.969854		1032	-0.251043	0.547199		1615.5	-0.0300199	0.957699		1080.5	-0.305062	0.148012			1073.5	-0.433085	0.0519663			FALSE
YFL034W	1082.5	-0.325702	0.0792922		1337	0.295242	0.0568955		1684.5	0.169734	0.574944		917	0.0184579	0.969632		1412.5	-0.216657	0.278203		1162.5	-0.376268	0.00512282			1289	-0.190099	0.204687			FALSE
YFL036W	1537	0.0592875	0.861709		2678	0.158802	0.455442		3956.5	-0.10243	0.842328		1458	-0.061681	0.90332		2734.5	-0.189429	0.48181		1929.5	0.367586	0.0246664			2533	0.841574	2.78452e-07	up		FALSE		up
YFL037W	13904.5	-0.0196073	0.96675		9816	0.239011	0.362964		12010.5	0.320952	0.442068		12595	-0.022332	0.975917		10496.5	-0.142464	0.725959		11353.5	-0.988106	5.74446e-07	down		11866.5	-0.942203	4.65508e-06	down		FALSE		down
YFL038C	7212.5	0.144889	0.785393		10020.5	0.0453395	0.918692		10871	-0.0280643	0.986743		6914.5	-0.136641	0.856254		10748.5	0.0473781	0.94912		8081.5	0.133133	0.648094			8295	0.074036	0.836396			FALSE
YFL039C	56048	-0.0129145	0.987688		59077.5	-0.205238	0.634471		59393	-0.147259	0.897506		52244.5	-0.018411	0.989347		60669.5	0.119848	0.869272		57836	-0.22199	0.492384			56184	-0.453246	0.182728			FALSE
YFL040W	1321	-0.23786	0.800651		1114	0.333002	0.614566		1787.5	-0.246645	0.885082		1270.5	0.295692	0.80603		1279.5	-0.0243007	0.984848		1205.5	-0.876158	0.0662459	down		1643.5	-0.0136337	0.982282			FALSE	down
YFL041W	1927.5	-0.0191202	0.952699		2728	0.375607	0.0164712		4205.5	0.205693	0.482451		1746.5	-0.0942201	0.78844		2757.5	-0.419008	0.0147917	down	2078.5	-0.0787356	0.601529			2683	0.468838	0.00115362			FALSE
YFL041W-A	62	-0.311014	0.704287		150	-0.625115	0.19184		71.5	0.000397996	0.999728		46.5	-0.503704	0.614808		154.5	0.607421	0.302321		119.5	0.979796	0.0159617	up		65	-0.575377	0.242478			FALSE	up
YFL042C	626	-0.0344261	0.935729		2814	-0.21498	0.336316		1262	0.158423	0.760292		566.5	-0.111405	0.828504		2800.5	0.0952201	0.801589		1709	1.87979	8.68559e-27	up		833	0.352438	0.0833054			FALSE	up
YFL044C	683.5	-0.56256	0.0346574		940	-0.133037	0.639355		1260.5	-0.579883	0.0463469		518.5	0.0106638	0.992049		792.5	-0.50933	0.0541805	down	876.5	-0.0791193	0.719845			1099	0.404953	0.0611546			FALSE
YFL045C	16129	-0.359405	0.111696		12427	-0.759366	9.99191e-06	down	11991	-0.00319191	0.997499		15066	0.339826	0.192078		12014.5	0.584103	0.00255329	up	16562	-0.522548	0.00121324			14460	-1.13386	3.0434e-12	down		FALSE		down
YFL047W	1440	-0.0366828	0.905648		891.5	0.11294	0.574468		1678.5	0.0207302	0.975454		1370	0.0529717	0.900016		1006	0.130028	0.623114		1144	-1.13704	1.57126e-16	down		1467.5	-0.375136	0.0100406			FALSE	down
YFL048C	2999	-0.153078	0.660714		3562	-0.0989156	0.723002		4175.5	0.136365	0.813122		2759.5	0.0482201	0.936312		3699.5	0.147865	0.688803		3329.5	-0.145906	0.469181			3375	-0.192789	0.386284			TRUE
YFL049W	1060.5	0.293179	0.216016		2059	0.36789	0.0393603		2049	0.324273	0.229113		1006	-0.286197	0.314155		2323	-0.0557875	0.882797		1322	0.576596	0.000265885			1279.5	0.400681	0.0189029			TRUE
YFL050C	597	-0.104503	0.757921		1232.5	-0.103625	0.656559		876.5	0.147408	0.761738		555	0.0221481	0.971578		1246	0.0382794	0.926525		906	0.68494	3.76036e-05	up		668.5	-0.15309	0.458311			TRUE	up
YFL051C	23.5	0.757789	0.512119		416.5	-0.346258	0.635031		120	0.361157	0.840289		17.5	-1.95924	0.110813		352.5	-0.289307	0.79629		225	4.33549	1.07868e-12	up	up	56	1.93974	0.00412003	up		TRUE		up
YFL052W	38.5	0.0784973	0.932233		1227.5	-0.325771	0.228101		270	0.930908	0.00609011	up	36	-0.0682005	0.962551		948	-0.643657	0.019383	down	652	4.83605	1.1389e-53	up	up	97.5	1.69655	1.4923e-06	up		TRUE		up
YFL053W	251.5	0.541256	0.341348		536	-0.562389	0.196957		165.5	0.131203	0.935092		193.5	-1.47653	0.0015341	down	433	-0.162644	0.842082		408.5	1.23354	0.000552599	up		177	-1.02544	0.0105634	down		TRUE	up	down
YFL054C	474	0.685343	0.0298163	up	4133	0.107045	0.74547		609	0.379378	0.452786		434	-0.757151	0.0231419	down	3839.5	-0.469953	0.126754		2018	3.08082	1.93582e-41	up	up	417	-0.0524119	0.874166			TRUE	up
YFL055W	205	0.383623	0.380034		1861	-0.5546	0.0423958		622	-0.0438143	0.969096		175	-0.85011	0.0317739	down	1896.5	0.466251	0.16102		1120.5	3.27124	3.64402e-39	up	up	365	1.24747	4.20799e-06	up		TRUE		up
YFL058W	33	0.996419	0.506606		2271.5	-1.46907	0.131397		474.5	-0.0902118	0.986073		33	-1.00654	0.587471		2260.5	1.36827	0.255245		1615	6.771	5.57633e-16	up	up	223.5	3.78146	1.98524e-05	up	up	TRUE		up
YFL059W	357	0.718929	0.0893991	up	605.5	-0.732499	0.0330186	down	2216	-0.869306	0.0404722	down	372	-0.341273	0.59119		552.5	0.405023	0.403463		500.5	1.09252	0.000300326	up		1452.5	2.84514	9.19501e-22	up	up	TRUE		up
YFL060C	134.5	0.199931	0.827254		246	-0.765385	0.137332		457	-0.977467	0.144561		171	0.609566	0.464768		237	0.551517	0.430718		204.5	0.951067	0.0296225	up		335	1.83542	3.02761e-05	up		TRUE		up
YFL061W	85.5	0.655197	0.329352		222.5	-0.564487	0.251534		270.5	-0.651215	0.403273		104	0.102659	0.937208		209.5	0.274578	0.731212		157.5	1.61974	8.86027e-05	up		183.5	1.7542	4.15214e-05	up		TRUE		up
YFL062W	56.5	-1.22155	0.0219042	down	328.5	-0.896691	0.00642147	down	162.5	-0.245766	0.800477		27.5	-0.379817	0.749062		256	0.232625	0.691361		246	2.16876	1.32538e-11	up	up	118.5	0.663361	0.0776246	up		TRUE		up
YFL066C	228	-2.34826	1.16507e-08	down	308	-1.81533	2.58184e-06	down	228	-1.55083	0.00106281	down	165	1.86608	3.48661e-05	up	187.5	0.638773	0.255287		421	-0.0277488	0.948087			350	-0.651033	0.0978856	down		TRUE		down
YFL067W	3955	-1.12168	0.000848502	down	4703.5	-1.07439	0.000572827	down	5453.5	-1.2109	0.000814882	down	2488	0.233515	0.733418		3635	0.274255	0.599383		5740	-0.0665219	0.839491			6231	0.0037088	0.992906			TRUE
YFL068W	2973.5	-1.56414	1.7428e-10	down	3268	-1.67539	1.5443e-12	down	4297.5	-1.42266	5.73051e-08	down	2088.5	0.981921	0.000442286	up	2066	0.4767	0.14477		4617.5	-0.169552	0.492657			5164.5	-0.0290546	0.928595			TRUE
YFR001W	2209.5	-0.386986	0.268176		549	1.11273	2.6048e-05	up	2089	-0.3403	0.506358		1999.5	0.168155	0.769952		654.5	-0.471252	0.174788		1417.5	-3.28649	3.82043e-44	down	down	2279	-0.704592	0.00390514	down		FALSE		down
YFR002W	2588	0.0528216	0.839116		2258	0.132392	0.432571		3151	0.0875095	0.82615		2426	-0.0610792	0.865452		2275.5	-0.192952	0.327168		2301	-0.576121	4.33357e-06			2630.5	-0.263768	0.0550717			FALSE
YFR003C	662.5	0.496484	0.110238		2140.5	-0.45749	0.065351		798	0.065562	0.949873		636.5	-0.53119	0.120195		1844	-0.00299638	0.996154		1455	1.80796	1.48289e-17	up		622.5	-0.0623495	0.83514			FALSE	up
YFR004W	2792	0.288801	0.197941		6367	-0.323386	0.0694879		3890.5	0.187295	0.615087		2723	-0.242772	0.39211		5698.5	-0.0723192	0.834869		4603.5	1.12231	4.71252e-14	up		2832	-0.053655	0.789398			FALSE	up
YFR005C	837	-0.0062616	0.988416		580.5	0.184421	0.385212		685	-0.00223592	0.997499		856.5	0.191083	0.53914		665	0.135317	0.653292		674.5	-0.995095	1.72331e-10	down		722.5	-0.854189	9.51119e-08	down		FALSE		down
YFR006W	1620	0.588859	0.00077167	up	3705	0.0871256	0.676642		3222.5	0.389132	0.0781601		1695	-0.248478	0.351737		3870.5	-0.0590585	0.861739		2324	1.13258	3.62122e-15	up		1858.5	0.563955	0.000260624			FALSE	up
YFR007W	412.5	-0.330312	0.490697		662	-0.492445	0.146639		638	-0.683059	0.127109		385.5	0.260867	0.695191		651	0.352147	0.448377		591.5	0.386564	0.181927			590	0.212769	0.535596			FALSE
YFR008W	125	0.275514	0.589576		453.5	-0.703687	0.0083966	down	298.5	0.37949	0.484382		141.5	0.221452	0.743056		403	0.342192	0.369138		323.5	1.98154	2.21514e-14	up		170	0.651566	0.0291406	up		FALSE		up
YFR009W	4355	-0.138626	0.702575		3639	-0.393268	0.0889302		4379	0.0388113	0.963459		3854.5	-0.0214509	0.975917		3554.5	0.20545	0.544459		4255.5	-0.463709	0.0173256			4205.5	-0.579543	0.00443936			FALSE
YFR010W	2255.5	0.419275	0.081441		3287	-0.132627	0.584552		2826.5	0.198034	0.653001		2179	-0.387946	0.162268		3023	-0.211142	0.469115		2603.5	0.488532	0.00539401			2112	-0.0895618	0.687137			FALSE
YFR011C	812.5	0.204852	0.686878		1250.5	0.150462	0.705525		4828	-0.462559	0.380912		871.5	0.0255533	0.981544		1277.5	-0.128992	0.835298		934	0.234787	0.41601			2874	2.29921	9.79869e-18	up	up	FALSE		up
YFR012W	28	2.15591	0.0141188		52.5	3.12746	1.81606e-05	up	122.5	0.942042	0.341544		40.5	-0.264709	0.873824		75.5	-0.715418	0.412762		10.5	-0.328157	0.714926			41.5	2.43876	0.000653627			FALSE
YFR012W-A	3	4.04056	0.183027		5.5	4.76458	0.0477656		16	0.901532	0.851942		4.5	-1.04403	0.816637		8	-1.08066	0.736175		0	-0.29568	0.920835			5	4.36593	0.052969			FALSE
YFR013W	2248	-0.203245	0.183027		1455.5	0.0363175	0.829539		2322	-0.171838	0.433893		2043.5	0.0972436	0.69379		1582.5	0.103339	0.609085		1891	-1.10454	9.09905e-26	down		2299	-0.51166	2.23445e-06			FALSE	down
YFR014C	840.5	-0.051268	0.856823		6487	-0.490237	0.000110293		2716	0.0790307	0.842328		797	0.0275537	0.950606		5861	0.123646	0.552034		3986.5	2.78408	5.37822e-114	up	up	1579.5	1.05896	3.22865e-16	up		FALSE		up
YFR015C	882	-0.434688	0.309898		19564.5	-0.0390936	0.931494		2429	0.559724	0.241177		661	-0.197809	0.775993		16508.5	-0.683244	0.0504254	down	9620	3.92819	1.14058e-50	up	up	1357	0.412859	0.180966			FALSE	up
YFR016C	1641.5	0.155535	0.61795		3507	-0.156135	0.497248		2382	0.115099	0.838438		1535.5	-0.215381	0.542909		3541	0.110378	0.754691		2500	0.869585	2.80141e-07	up		1763	-0.0295099	0.899852			FALSE	up
YFR017C	773	0.271592	0.782536		12586.5	0.25804	0.720633		3395.5	-0.182596	0.928288		707	-0.459846	0.687053		12719.5	-0.367638	0.704598		5524.5	3.58148	8.65087e-14	up	up	1948.5	1.76333	0.000597792	up		FALSE		up
YFR018C	2845.5	0.399255	0.194923		2251	0.976298	1.79151e-05	up	4743	-0.0267668	0.982274		2837.5	-0.253465	0.557951		2522	-0.639057	0.0169335	down	1941.5	-1.14576	5.37799e-08	down		3354.5	0.354753	0.13208			FALSE	down
YFR019W	1200.5	0.100046	0.786979		1672.5	0.259682	0.266485		2460	0.0622466	0.935444		1167	-0.087941	0.871212		1775.5	-0.154548	0.660904		1290	0.012847	0.954827			1603	0.448224	0.0240525			FALSE
YFR021W	853.5	0.125659	0.739792		2266.5	-0.469605	0.0280946		1313.5	0.166175	0.762517		819.5	-0.0258038	0.970194		2226	0.283149	0.325865		1648.5	1.35003	3.74418e-13	up		959	0.0447748	0.863861			FALSE	up
YFR022W	740.5	0.197802	0.47767		1436.5	0.000300386	0.999287		817	0.0463755	0.954817		722.5	-0.124299	0.763236		1349.5	-0.313033	0.166604		1014	0.666769	4.05925e-05	up		703	-0.351952	0.0562491			FALSE	up
YFR023W	49.5	0.743968	0.452847		102	0.703589	0.336316		172	0.186229	0.936572		56.5	-0.260228	0.879857		125.5	-0.0592616	0.972571		55	0.615607	0.330106			90.5	1.46449	0.0203336	up		FALSE		up
YFR024C-A	2107	-0.108411	0.803831		3770.5	-0.178135	0.542314		3339	0.0976764	0.904785		1928	0.0685912	0.921831		3761.5	0.0418277	0.940294		2963.5	0.510302	0.0179922			2523.5	-0.0127481	0.967461			FALSE
YFR025C	1620.5	-0.18314	0.490801		2620	-0.636583	0.000133333	down	3079.5	-0.178933	0.643439		1481.5	0.114565	0.771694		2615	0.548948	0.00312694	up	2372.5	0.564499	0.000270875			2300	0.397188	0.0173655			FALSE
YFR026C	122.5	0.54962	0.0919919		4611	-2.4933	1.19365e-78	down	254.5	-0.0250061	0.981173		145.5	0.152443	0.780133		3957	2.14585	1.66578e-57	up	3877	6.01047	1.51847e-214	up	up	161.5	0.789208	0.000736666	up		FALSE		up
YFR027W	220	0.501123	0.0821163		445	-0.096177	0.718548		523	0.114745	0.843362		246	-0.0148401	0.98717		483	0.237419	0.418073		308.5	0.972637	8.99e-07	up		312.5	0.894425	1.52439e-05	up		FALSE		up
YFR028C	2219.5	-0.177143	0.370202		1153.5	0.351421	0.0203611		2174.5	-0.0238217	0.965387		1997	0.0540107	0.882525		1280.5	-0.115994	0.636335		1663	-1.5866	1.21416e-36	down		2163	-0.651575	3.12531e-07	down		FALSE		down
YFR029W	828	-0.0428058	0.930602		1836	-0.0513861	0.873193		1928	-0.0414451	0.963459		805.5	0.164179	0.751104		1948	0.134972	0.753895		1285	0.784233	0.000177214	up		1283.5	0.671568	0.0024132	up		FALSE		up
YFR030W	969.5	0.28375	0.521574		1257	-0.311589	0.35132		1432	-0.13237	0.889251		1073	0.229123	0.703831		1142.5	-0.110461	0.854374		1091.5	0.354031	0.185559			1101	0.279905	0.353699			FALSE
YFR031C	1121	0.0788735	0.817901		1479	-0.0658241	0.787986		1482	0.0989922	0.859734		1086	0.00819887	0.992804		1476.5	-0.0177373	0.971975		1270.5	0.156261	0.371269			1176.5	-0.157559	0.427596			FALSE
YFR031C-A	43805.5	-0.612669	0.320354		4207.5	0.767145	0.110992		22522.5	-0.0601151	0.975709		38603	0.481002	0.553095		4033	-1.04968	0.0420748	down	28372.5	-4.51231	1.14557e-31	down	down	36896	-1.81212	8.88609e-06	down		FALSE		down
YFR032C	71.5	0.288896	0.785393		32.5	1.88152	0.0146612		93	1.07182	0.273122		100.5	0.761812	0.435919		40	-0.794829	0.413391		39.5	-2.74426	3.51618e-05			57	-0.854608	0.168602			FALSE
YFR033C	7096.5	0.0869288	0.839116		17620	-0.400025	0.108726		33340	-0.237802	0.646155		6895	-0.0496409	0.939022		17861	0.360502	0.242531		12851.5	1.13759	2.30711e-08	up		19166	1.75218	1.85871e-17	up		FALSE		up
YFR035C	704.5	0.465955	0.163365		234	1.88666	5.36009e-11	up	1170	0.28189	0.610976		852	0.2228	0.669652		344	-0.247365	0.579755		350.5	-2.99459	7.10057e-29	down	down	756	0.219512	0.428714			FALSE	down
YFR036W	381.5	-0.108247	0.867133		561.5	-0.304263	0.449487		700.5	-0.257453	0.76569		354	-0.0763879	0.937208		570.5	0.22554	0.707078		491.5	0.240855	0.457089			535	0.352622	0.316445			FALSE
YFR037C	5299	-0.238181	0.403508		4385	0.219908	0.342013		6296.5	0.0696149	0.921808		4830	0.129561	0.769579		5007.5	0.0333936	0.944331		4772.5	-0.904508	2.45956e-07	down		5574	-0.509712	0.00675038			FALSE	down
YFR038W	1403	0.0381613	0.917353		1082.5	0.240004	0.257451		1655.5	0.118783	0.811818		1364.5	0.0608643	0.906266		1192.5	-0.0153891	0.973891		1161	-0.83023	4.3107e-07	down		1405.5	-0.351717	0.0495499			TRUE	down
YFR039C	1357.5	-0.319983	0.338307		1796	-0.0988009	0.752444		1765.5	-0.0371394	0.969854		1236	0.222312	0.63379		1828	0.0544649	0.918774		1627	-0.068797	0.772413			1559.5	-0.242835	0.324639			TRUE
YFR040W	2055	0.113894	0.675163		5270.5	0.117432	0.548037		3658	-0.0100498	0.993146		1910.5	-0.227832	0.407565		5490.5	-0.121439	0.651396		3327.5	0.986717	2.77486e-12	up		2592.5	0.333064	0.0339301			TRUE	up
YFR041C	753.5	-0.169875	0.546593		3359	-0.760628	7.934e-07	down	1005.5	0.105259	0.840289		709	0.150509	0.690212		3071	0.464994	0.0106412	up	2412.5	2.07975	1.77478e-44	up	up	821.5	-0.28748	0.106354			TRUE	up
YFR042W	337.5	-0.130001	0.803239		2650.5	-1.11464	5.77727e-06	down	661.5	0.110285	0.90652		306	-0.0233904	0.982875		2229.5	0.687866	0.0188832	up	1889.5	3.01767	1.64149e-37	up	up	450	0.280049	0.337646			TRUE	up
YFR043C	342.5	0.182473	0.588802		630.5	0.0307728	0.914655		496	-0.218127	0.619313		347.5	-0.0309801	0.963319		736.5	0.319589	0.199722		451.5	0.576756	0.00181937			398.5	0.19999	0.361682			TRUE
YFR044C	5312	-0.043	0.920765		8058	-0.306562	0.200111		4844.5	-0.0121834	0.99445		4946.5	0.0542835	0.930459		8538	0.309601	0.288977		6899.5	0.374646	0.0556117			4909	-0.698348	0.000501855	down		TRUE		down
YFR045W	400.5	-0.0922432	0.803831		1197	-0.166569	0.434257		911.5	-0.200163	0.619313		317	-0.515977	0.0646322	down	1220	0.132962	0.666317		801.5	1.23104	1.82198e-13	up		641	0.652362	0.000305423	up		TRUE		up
YFR046C	394	0.0628004	0.858247		879	-0.312997	0.0752761		737	0.0245515	0.973236		397	0.0822947	0.864997		886.5	0.237873	0.294838		650	0.979879	3.25988e-10	up		512	0.341046	0.0551062			TRUE	up
YFR047C	1579.5	-0.316292	0.346904		4616.5	-0.366035	0.153993		3042	-0.44963	0.220943		1591.5	0.480012	0.156569		4996.5	0.395557	0.190821		3295.5	1.18934	1.00008e-08	up		2457.5	0.435996	0.059941			TRUE	up
YFR048W	972.5	-0.18822	0.416917		951.5	-0.00797506	0.975266		1252.5	0.00654521	0.995496		863.5	0.0386123	0.934713		985.5	0.0148565	0.972579		970	-0.474043	0.000959303			1067	-0.27633	0.0770892			TRUE
YFR049W	941	-0.091938	0.816384		3302.5	-0.258076	0.271771		5010.5	-0.539528	0.0485718		830.5	-0.147754	0.757188		3365.5	0.216585	0.489641		2160.5	1.49267	5.44026e-16	up		3168.5	2.06905	6.48779e-29	up	up	TRUE		up
YFR050C	2872	0.390381	0.286575		4620.5	-0.0880857	0.806816		4095.5	0.212663	0.758314		2622	-0.526129	0.168845		4348	-0.20072	0.661981		3473.5	0.586128	0.0154107	up		2954	0.133652	0.658606			TRUE	up
YFR051C	6451.5	-0.148397	0.754722		9369.5	-0.348739	0.259958		6465.5	0.0926558	0.924615		5665	-0.00569262	0.997211		9599.5	0.260389	0.540593		8345.5	0.283941	0.265516			6207.5	-0.679329	0.00888031	down		TRUE		down
YFR052W	2280.5	0.473271	0.00419357		4152	-0.130862	0.460923		3053.5	0.21707	0.437026		2237	-0.404275	0.0324941	down	4137.5	0.0484043	0.882693		2998	0.823671	4.74628e-10	up		2193.5	0.0217765	0.907046			TRUE	up
YFR053C	2010.5	1.98725	4.05026e-05	up	66354.5	-0.913119	0.0706137	down	2846.5	0.587253	0.550226		2101	-1.54312	0.00487287	down	41625	-0.596149	0.385483		40956	6.36529	5.93461e-53	up	up	1394.5	0.922728	0.0496682	up		TRUE		up
YFR055W	1078	-0.630581	0.0748799	down	433.5	-0.149909	0.707486		370.5	-1.35809	5.46199e-05	down	888	0.295576	0.586758		495	0.436552	0.286393		878	-1.92573	8.11606e-14	down		911	-1.82425	5.31067e-12	down		TRUE		down
YFR057W	0	0.0054215	0.999546		3	2.37182	0.761532		0	-0.270723	0.995167		0	0.0930616	0.997353		3	-2.59249	0.825764		0.5	1.21829	0.845726			0	-0.369294	0.962993			TRUE
YGL001C	2210	-0.282158	0.18913		1345.5	-0.599004	0.000310597	down	2315.5	0.0627443	0.915532		1988.5	0.144313	0.669652		1304.5	0.422981	0.0317417	up	1998.5	-0.946039	1.05701e-10	down		2212.5	-0.681764	7.96708e-06	down		FALSE		down
YGL002W	1107	-0.365815	0.183027		1723	-0.403263	0.0665552		1169.5	-0.501671	0.08728		991	0.17843	0.68545		1582.5	0.0868828	0.840248		1540.5	0.276466	0.15313			1254	-0.350262	0.0932349			FALSE
YGL003C	814	-0.167383	0.489457		1462.5	-0.0123007	0.958286		1382	0.0448382	0.939312		775	0.204507	0.462874		1446.5	-0.127688	0.606354		1124.5	0.419954	0.00262836			1042	0.12369	0.463783			FALSE
YGL004C	450	-0.106162	0.785739		648	-0.0233024	0.94158		533.5	-0.405164	0.233134		434.5	0.171659	0.710207		690.5	0.104598	0.799325		540.5	0.11178	0.59197			510.5	-0.155071	0.511923			FALSE
YGL005C	576	-0.467821	0.339473		1493	-0.290858	0.478752		875.5	-0.0904211	0.950397		495.5	0.19277	0.812009		1299.5	-0.131431	0.853773		1120.5	0.965757	0.00171173	up		736	-0.0945425	0.818714			FALSE	up
YGL006W-A	8	-0.393292	0.947437		7.5	1.41367	0.713873		3.5	-0.598957	0.962103		4	-4.20006	0.457593		6	-3.46225	0.473997		6	-1.62543	0.564748			5.5	-1.79259	0.583055			FALSE
YGL007C-A	13.5	-0.159488	0.945909		25	1.35787	0.268021		20	0.222375	0.959966		17.5	0.801218	0.737039		34.5	0.0251075	0.992371		13.5	-0.397212	0.723885			14.5	-0.335761	0.79982			FALSE
YGL008C	127469	-0.521583	0.092895		5949	0.536481	0.0416941		85953.5	-0.250863	0.662379		117042	0.489671	0.170299		6198	-0.447395	0.163204		78341.5	-5.32675	1.11621e-132	down	down	117472	-1.19244	1.88564e-07	down		FALSE		down
YGL009C	17145	-0.137124	0.842628		4543.5	0.478181	0.264499		24730.5	0.0454967	0.979379		16922.5	0.22752	0.784762		4687.5	-0.50649	0.334911		10694.5	-2.67551	3.52894e-16	down	down	20410.5	0.0522392	0.909921			FALSE	down
YGL010W	283.5	0.569575	0.161988		1018	0.497888	0.115555		510.5	0.274456	0.707481		292.5	-0.412355	0.444662		1024	-0.520168	0.159821		509	1.50044	3.6816e-08	up		318	0.492843	0.115065			FALSE	up
YGL011C	4361	0.224671	0.345388		8543	-0.278008	0.127447		5338.5	0.141855	0.742133		4349	-0.112116	0.764053		8353	0.118945	0.685038		6426.5	0.839357	1.54347e-08	up		4262.5	-0.219439	0.201119			FALSE	up
YGL012W	7626	-0.140124	0.680271		3564	0.18563	0.454087		6030.5	0.171527	0.744698		7615	0.296954	0.374145		3896	-0.00124166	0.997095		5585.5	-1.64459	5.32627e-20	down		6511	-1.08874	5.18137e-09	down		FALSE		down
YGL013C	1490.5	0.377757	0.0452468		1286	0.749221	8.4004e-07	up	2172.5	0.300692	0.210905		1403.5	-0.395303	0.053455	down	1412.5	-0.471569	0.00724595	down	1113	-0.798727	2.86846e-08	down		1506.5	0.0286782	0.880217			FALSE	down
YGL014W	3828.5	-0.188055	0.347309		2356.5	0.12275	0.486805		4682	-0.0240302	0.965753		3396	0.0183259	0.966072		2602	0.0814119	0.767707		3106.5	-1.23281	1.01533e-22	down		4114	-0.358068	0.00803156			FALSE	down
YGL015C	31.5	2.51724	0.00568019		33.5	1.49118	0.0627245		50	0.010794	0.997499		41	-0.753389	0.557183		33	-1.58852	0.0817297		13	0.462627	0.597525			26.5	1.77978	0.0282172			FALSE
YGL016W	1240	-0.413639	0.0239076		526.5	0.301981	0.117827		1173.5	-0.374195	0.0917203		1145	0.372823	0.0761767	up	618	0.0876503	0.795559		936	-1.9463	1.39306e-39	down		1311.5	-0.59482	4.71767e-05	down		FALSE		down
YGL017W	1016	-0.240479	0.441142		2429.5	-0.0426142	0.883031		1520.5	0.18467	0.7187		935	0.166169	0.711223		2381.5	-0.156507	0.654713		1696	0.768985	3.23203e-05	up		1178	-0.235777	0.278194			FALSE	up
YGL018C	143.5	1.03436	0.0727531	up	213.5	-0.168155	0.780337		445.5	-0.273028	0.826727		145	-0.945302	0.157201		236	0.445559	0.51819		154.5	0.915873	0.0318263	up		263	1.8136	2.16233e-05	up		FALSE		up
YGL019W	3153.5	-0.200981	0.534275		3533	-0.0285227	0.928263		3841	-0.00941713	0.995123		3029.5	0.27684	0.436506		3823.5	0.117991	0.76602		3385	-0.291475	0.132395			3413.5	-0.391561	0.0562903			FALSE
YGL020C	1400.5	-0.32691	0.0820812		1378	-0.358892	0.0221939		1651.5	0.110228	0.784149		1283.5	0.229751	0.352952		1370	0.263037	0.181885		1517.5	-0.375178	0.0060063			1492	-0.521589	0.000226341			FALSE
YGL021W	2030	-0.0546676	0.901537		987	0.0517911	0.870298		2483	0.212578	0.673638		1979	0.136725	0.780437		1051.5	0.0290449	0.959944		1502.5	-1.43944	1.99646e-13	down		2033.5	-0.442628	0.0382646			FALSE	down
YGL023C	3140.5	-0.0844235	0.78694		3751	-0.0135632	0.960312		5283	0.168437	0.673383		2866	-0.0329977	0.949321		4017.5	0.0639211	0.863816		3387.5	-0.160399	0.332054			3806	0.0418563	0.84226			FALSE
YGL025C	1011.5	-0.145599	0.747845		1664	-0.125534	0.708413		1736.5	-0.399106	0.380912		897.5	-0.078347	0.917914		1805.5	0.207584	0.625233		1341.5	0.304293	0.202164			1417.5	0.325294	0.211828			FALSE
YGL026C	8797	-0.0543326	0.881887		4722.5	0.123251	0.617989		8946.5	0.0808216	0.903051		8126	0.0145568	0.984491		5411.5	0.190981	0.524799		6665	-1.32633	4.73051e-15	down		8321.5	-0.559763	0.00204824			FALSE	down
YGL027C	2225	-0.585576	0.000567232	down	2173	-0.689824	8.061e-06	down	2445	-0.0976977	0.837441		1888.5	0.355385	0.110208		1919.5	0.273074	0.200471		2613.5	-0.323039	0.027249			2473	-0.597746	6.5146e-05	down		FALSE		down
YGL028C	3361.5	-0.169616	0.585828		1210.5	0.329512	0.141399		4777	-0.508189	0.0528848		3202	0.179935	0.642017		1288.5	-0.179066	0.587139		2294.5	-2.10874	2.2746e-33	down	down	4290.5	0.172449	0.407211			FALSE	down
YGL029W	1806.5	-0.52722	0.502664		181	2.01908	0.000229205	up	1138.5	-0.41635	0.758314		1495	0.0375523	0.985551		203	-1.29581	0.0422648	down	1084	-5.42042	4.67423e-29	down	down	1626	-1.35663	0.00589553	down		FALSE		down
YGL030W	16045.5	-0.393019	0.216459		2491	-0.0161794	0.967695		12604	0.108948	0.892779		15772	0.471894	0.169897		2212.5	-0.424933	0.1799		10433	-3.20114	3.70154e-52	down	down	14413	-1.14388	2.1259e-07	down		FALSE		down
YGL031C	28575	-0.571079	0.29465		3121.5	0.32521	0.505604		20470.5	-0.119708	0.936897		27552	0.623609	0.322272		2943	-0.638594	0.229739		18653.5	-4.02147	3.5991e-31	down	down	26584.5	-1.28607	0.000537224	down		FALSE		down
YGL032C	776.5	0.864484	0.000551509	up	280	2.03235	1.24638e-14	up	575.5	-0.00676389	0.996553		841	-0.420606	0.231643		348.5	-0.873974	0.00159155	down	340	-2.75158	4.38007e-28	down	down	543	-0.508229	0.0326082			FALSE	down
YGL033W	139	0.944971	0.163365		70.5	0.817873	0.200114		87.5	0.871774	0.388684		153.5	-0.588509	0.537072		74.5	-0.57035	0.509141		70.5	-1.36806	0.00769788	down		73	-1.3312	0.0137906	down		FALSE		down
YGL035C	1759.5	0.136265	0.737558		3323.5	0.182425	0.51995		1827	0.0911873	0.910028		1641	-0.161873	0.750396		3361.5	-0.238674	0.498907		2299.5	0.512018	0.0150123			1628.5	-0.47896	0.0350829			FALSE
YGL036W	1343.5	0.547626	0.00498153		3450.5	0.0121204	0.963827		1838	0.523911	0.0173845		1323	-0.420955	0.0724501	down	3654.5	0.078368	0.817229		2153.5	1.31821	8.15772e-18	up		1189.5	-0.115574	0.561092			FALSE	up
YGL037C	5063.5	1.18298	0.000119698	up	29633	-0.115219	0.774125		4419	1.11029	0.00126586	up	4877	-1.26616	5.20297e-05	down	29218	-0.0304749	0.969503		15704	2.90265	9.69041e-29	up	up	2799.5	-0.765785	0.00766716	down		FALSE	up	down
YGL038C	1094.5	0.0187476	0.968606		2384	-0.373599	0.118246		2720	-0.0589753	0.949775		973.5	-0.1894	0.688474		2190.5	0.0642595	0.893527		1816.5	0.980864	6.94078e-07	up		1791	0.897761	1.35995e-05	up		FALSE		up
YGL039W	717	-0.321093	0.290003		671	-0.233025	0.370963		837	-0.343468	0.38001		732	0.571506	0.0399829	up	687.5	0.198396	0.578446		745.5	-0.454168	0.0230173			823	-0.250628	0.26454			FALSE
YGL040C	3614	-0.185128	0.476592		2976.5	0.161329	0.441767		8433.5	-0.443591	0.0552474		3489	0.251341	0.378953		3146	-0.103809	0.752114		3253.5	-0.820413	1.12811e-07	down		6284	0.768951	1.29379e-06	up		FALSE	down	up
YGL041W-A	650.5	-0.274427	0.352542		1168	-0.258595	0.254396		1283	-0.233992	0.573098		660.5	0.399349	0.184616		1216.5	0.261321	0.35483		957.5	0.4468	0.0152048			976	0.375161	0.0598097			FALSE
YGL043W	1804.5	-0.000271782	0.999546		2602.5	-0.28352	0.155299		2287.5	-0.00562559	0.996553		1953.5	0.306969	0.275132		2868.5	0.425297	0.0438886	up	2259.5	0.283967	0.0913754			1919.5	-0.253341	0.172444			FALSE
YGL044C	1037.5	0.688941	8.61795e-06	up	1406.5	-0.0791971	0.686427		1404	0.525469	0.00325607		1093	-0.350419	0.0875647	down	1427	0.0113704	0.976009		1070.5	0.491925	0.000388599			891.5	-0.055922	0.760188			FALSE
YGL045W	625.5	0.494006	0.14446		2767.5	0.453044	0.0926405		1134.5	0.221324	0.731183		649.5	-0.237522	0.652305		2821	-0.508001	0.0937844	down	1330	1.7672	8.49526e-15	up		723	0.424904	0.104758			FALSE	up
YGL047W	521	0.783676	0.000204103	up	1935	-0.261273	0.19858		853	0.290845	0.410486		537	-0.525136	0.0402764	down	1780.5	-0.054585	0.889383		1180.5	2.09072	3.39294e-34	up	up	539.5	0.450101	0.0224615			FALSE	up
YGL048C	4375.5	0.160755	0.502997		8872.5	-0.258849	0.127932		5595.5	0.207653	0.504106		4113	-0.19368	0.489492		8426	-0.0191388	0.962362		6642	0.872348	2.69431e-10	up		4381	-0.224367	0.15876			FALSE	up
YGL049C	2203	-0.184783	0.37939		2448	0.137813	0.429149		2614.5	0.320901	0.129415		1986	0.0432066	0.920849		2663.5	0.0247852	0.943553		2281	-0.358165	0.0069508			2176.5	-0.610356	7.23099e-06	down		FALSE		down
YGL050W	1003.5	-0.376757	0.163454		1381.5	-1.34703	1.20418e-12	down	1057.5	-0.287282	0.47841		905.5	0.263613	0.47314		1082	0.73704	0.000794815	up	1531	0.507141	0.00628293			1097.5	-0.439667	0.0294543			FALSE
YGL051W	486.5	-0.252978	0.429593		941	-0.148324	0.562678		553.5	-0.307639	0.452786		418	-0.000908556	0.999362		929.5	0.0124346	0.981122		730	0.541235	0.00452926			544.5	-0.284629	0.194679			FALSE
YGL054C	3099	-0.0708172	0.868779		2672.5	-0.229845	0.395688		3365.5	-0.215715	0.684271		2729.5	-0.178067	0.710539		2704.5	0.235741	0.500675		2941.5	-0.489592	0.0177819			3188.5	-0.317752	0.165878			FALSE
YGL055W	20829.5	-0.476691	0.751483		8427	-0.740364	0.477355		30189.5	-0.804594	0.691325		17452	0.205815	0.934713		8568.5	0.923725	0.478845		17425.5	-1.46671	0.0630376	down		30128	0.252968	0.802999			FALSE	down
YGL056C	2620	0.120568	0.672499		4150	0.5848	0.000395479		6350	-0.0108767	0.99253		2479.5	-0.116357	0.757188		5138	0.0563213	0.87916		2789.5	0.0193391	0.916276			4068.5	0.780131	5.30423e-07	up		FALSE		up
YGL057C	311	-0.28583	0.380645		309	-0.742707	0.00100054	down	598	-0.614008	0.020274	down	274.5	0.0728946	0.912058		264	0.24374	0.499467		357	-0.166935	0.430846			496.5	0.565921	0.00562288			FALSE
YGL058W	1850	0.228609	0.400159		1388	0.279358	0.192799		2597	0.264876	0.458115		1880	-0.0464157	0.93336		1471.5	-0.168014	0.587139		1432.5	-0.834557	8.38239e-07	down		1856	-0.172388	0.388205			FALSE	down
YGL059W	482.5	0.0577034	0.914572		1927.5	0.0718896	0.832885		1425	0.191511	0.769551		469	-0.0223666	0.9817		2067	0.0912882	0.863491		1110.5	1.64787	3.78177e-13	up		811.5	0.953768	8.05714e-05	up		FALSE		up
YGL060W	718.5	0.119885	0.716011		917	-0.0809123	0.74547		978	0.00986184	0.99445		728	0.100733	0.828504		929.5	-0.00614949	0.990656		789	0.118137	0.521049			774	-0.0445061	0.847317			FALSE
YGL061C	439.5	-0.0586919	0.877024		552.5	-0.0405167	0.883717		769	-0.381547	0.184705		472	0.381634	0.187611		563.5	-0.000921574	0.997236		490.5	-0.0374656	0.857328			616	0.409966	0.0303678			FALSE
YGL062W	2620	0.998687	3.95187e-09	up	36021	0.252254	0.187838		35322.5	0.0603626	0.921808		2708.5	-0.724303	0.000101241	down	40869	0.0230429	0.957639		15818	3.81751	7.18706e-139	up	up	15979.5	3.73092	1.27182e-131	up	up	FALSE		up
YGL063W	1570	-0.233373	0.672728		2121.5	-0.245888	0.548899		1801	-0.259061	0.764121		1470	0.21446	0.772535		2328.5	0.312738	0.549609		1920.5	0.000240322	0.999326			1736	-0.413244	0.221609			FALSE
YGL064C	726	0.345423	0.272345		433.5	0.594926	0.0174814	up	1059.5	-0.0634204	0.945205		699	-0.285383	0.485928		490.5	-0.198087	0.61971		488	-1.26678	3.1985e-09	down		790.5	0.173389	0.488749			FALSE	down
YGL065C	1129	-0.0519011	0.855386		1315.5	-0.273225	0.0888801		1464.5	-0.2727	0.252092		1161	0.300269	0.163352		1424.5	0.377132	0.0270061	up	1258.5	-0.0215309	0.892702			1303	-0.0399458	0.824817			FALSE
YGL066W	1154.5	0.175454	0.466432		2142.5	0.067948	0.740889		1979	0.332157	0.147833		1140	-0.0699315	0.867517		2314	0.0469051	0.888254		1524	0.582831	4.03277e-05			1297.5	0.0979548	0.58586			FALSE
YGL067W	1156.5	-0.453097	0.0329451		686	-0.491927	0.0109791		1209	-0.399767	0.122707		975.5	0.199822	0.552445		665.5	0.287318	0.268699		1060	-1.05371	6.75882e-11	down		1307	-0.432584	0.0119088			FALSE	down
YGL068W	2725.5	-0.101435	0.762616		2341	0.0242319	0.93382		5662	-0.233219	0.548436		2538	0.0414236	0.939022		2286.5	-0.174179	0.574788		2502.5	-0.661577	0.000113616	down		4104	0.519042	0.00397626			FALSE	down
YGL070C	827	-0.279755	0.39611		364	0.789617	0.00144601	up	944	-0.0533475	0.955613		749.5	0.179252	0.712008		414	-0.448973	0.144788		582	-2.12235	3.30094e-23	down	down	876.5	-0.486139	0.0279233			FALSE	down
YGL071W	2193	-0.251933	0.457636		2408	-0.0848214	0.782809		3026	-0.0737766	0.930625		1865.5	0.0232323	0.975917		2426.5	0.020325	0.972849		2373	-0.269682	0.207175			2580	-0.114287	0.659334			FALSE
YGL073W	1854.5	0.0410832	0.91029		5085	-0.171721	0.403984		2580	0.0419851	0.955312		1719	-0.104338	0.800321		5061	0.0433528	0.909916		3421	1.19189	9.87327e-15	up		2056.5	-0.0491043	0.817088			FALSE	up
YGL075C	226.5	0.212726	0.588989		448.5	0.22901	0.380896		407	-0.0187668	0.988468		250.5	0.22778	0.630729		518.5	0.152397	0.690768		297	0.595923	0.00578735	up		284.5	0.425674	0.0722024			FALSE	up
YGL076C	53306	-0.487437	0.223926		4216	0.738279	0.0182294	up	33197.5	-0.161948	0.86079		48748.5	0.435189	0.379727		4341	-0.683754	0.0570002	down	33193.5	-4.67646	1.22045e-70	down	down	47006.5	-1.36675	8.33728e-07	down		FALSE		down
YGL077C	6647	-0.441744	0.0346574		1316	0.359264	0.0735936		7377	-0.452281	0.0604832		5916.5	0.323286	0.220088		1399.5	-0.273816	0.287305		4393.5	-3.10948	2.68777e-84	down	down	7698.5	-0.360302	0.0374937			FALSE	down
YGL078C	5250	-0.327004	0.240954		559.5	1.70295	6.80578e-15	up	4947.5	-0.234602	0.606036		4942	0.327694	0.323333		656	-0.904872	0.000115455	down	3087	-4.87611	4.30233e-128	down	down	5313	-0.666979	0.000656359	down		FALSE		down
YGL079W	705.5	-0.475224	0.11014		591	0.330228	0.223004		722	-0.369499	0.385063		677	0.443708	0.19984		659	-0.034618	0.954058		657	-1.03595	9.65939e-07	down		776	-0.551315	0.0143764			FALSE	down
YGL080W	668	-0.000149018	0.999546		3244	0.0531271	0.793025		1607	-0.104365	0.807757		659.5	0.0722161	0.871212		3340.5	-0.0551125	0.863491		1823	1.87481	9.45036e-41	up		1069.5	0.768127	3.504e-07	up		FALSE		up
YGL081W	96	-0.0462874	0.945909		903.5	-0.713006	0.00218365	down	278	0.213085	0.758415		108	0.49324	0.334186		1037	0.919557	0.000121497	up	581.5	3.19467	2.38396e-38	up	up	156	0.805301	0.00496279	up		FALSE		up
YGL082W	1538.5	-0.126848	0.696182		2221.5	-0.220173	0.314626		1476	0.0282366	0.971919		1351.5	-0.0671999	0.899314		2164	0.0319238	0.944384		1940.5	0.220068	0.215892			1475.5	-0.666887	0.000215479	down		FALSE		down
YGL083W	928	-0.267232	0.290263		1625	-0.227921	0.254626		1265.5	-0.0319188	0.963459		831	0.143908	0.712243		1561.5	0.0336274	0.934308		1345	0.458884	0.00448907			1077	-0.213719	0.251337			FALSE
YGL084C	1140.5	-0.0495242	0.865869		2960	-0.348977	0.0182215		2012	-0.16968	0.589606		1047	-0.0227645	0.963319		3006.5	0.297605	0.0865463	up	2141.5	1.1822	1.21848e-19	up		1535	0.369948	0.0105263			FALSE	up
YGL085W	356.5	-0.384369	0.20325		385	-0.290852	0.26033		535.5	-0.0949279	0.897995		351	0.439912	0.185202		398	0.281942	0.391675		402	-0.312053	0.135053			446	-0.149376	0.54359			FALSE
YGL086W	1498.5	0.0804951	0.846978		1780	0.395772	0.100868		1862.5	0.198785	0.716269		1456	-0.0411401	0.949971		1864.5	-0.304255	0.327247		1458	-0.293343	0.15986			1509	-0.271361	0.237656			FALSE
YGL087C	604	0.270925	0.527722		1952.5	-0.17548	0.601815		1185.5	0.0721468	0.949873		550.5	-0.377086	0.426491		1972	0.122421	0.818376		1242.5	1.61425	1.90255e-11	up		777	0.554804	0.0390584			FALSE	up
YGL089C	165.5	0.247918	0.658757		254.5	-0.0669818	0.881822		245.5	0.419587	0.517374		174.5	0.0764318	0.936312		276	0.144266	0.821328		200.5	0.424935	0.167925			171	-0.118353	0.763649			FALSE
YGL090W	302	-0.0878839	0.848583		594	-0.058692	0.85033		480	0.0940177	0.907871		298.5	0.214387	0.671491		635	0.179619	0.638007		442	0.62446	0.00359045	up		360.5	0.0178321	0.955716			FALSE	up
YGL091C	931	0.0327257	0.941733		1856.5	-0.486527	0.0235335		1399.5	0.162677	0.765793		917.5	0.0617784	0.921831		1728	0.155105	0.669398		1491	0.883299	2.56589e-06	up		1048	-0.0337757	0.896464			FALSE	up
YGL092W	3270.5	-0.0755757	0.704059		1623.5	0.33649	0.00784386		3773.5	-0.10567	0.709526		3034	0.0205757	0.95248		1737.5	-0.204541	0.210963		2364	-1.59787	5.72026e-51	down		3411	-0.332724	0.00268533			FALSE	down
YGL093W	1103	-0.0413088	0.875779		1691.5	0.00611264	0.977748		1568	0.24014	0.283601		1015	-0.0326222	0.936312		1679	-0.149617	0.458881		1356	0.233836	0.0639099			1196	-0.199978	0.153853			FALSE
YGL094C	1641	0.163529	0.62851		1622.5	0.154932	0.548037		2187.5	0.120897	0.842328		1662	0.0639904	0.9151		1714.5	-0.0860889	0.842082		1511.5	-0.340139	0.0765754			1710.5	-0.100031	0.672098			FALSE
YGL095C	1099	0.0719792	0.833531		1731	-0.314285	0.0999223		1438.5	-0.0269957	0.97118		1024	-0.146964	0.703404		1749	0.239196	0.334681		1447.5	0.49516	0.0022097			1183	-0.0869372	0.673375			FALSE
YGL096W	199	0.664267	0.052796	up	1353	-0.55895	0.020658		422.5	0.112192	0.897506		204.5	-0.461253	0.296498		1210	0.167852	0.685203		835.5	3.02667	9.86945e-39	up	up	253.5	0.84497	0.00128491	up		FALSE		up
YGL097W	3301.5	-0.1984	0.412274		1086	0.99604	2.60864e-09	up	3536.5	0.167863	0.663133		3177	0.245262	0.371315		1314	-0.376417	0.0731568	down	2122	-2.69118	1.25962e-68	down	down	3232.5	-0.669124	1.60535e-05	down		FALSE		down
YGL098W	454.5	-0.0874927	0.818047		748	-0.137987	0.569249		600	0.0489339	0.954817		425.5	0.0545857	0.930331		663.5	-0.317129	0.227865		605	0.390743	0.0323454			494.5	-0.225571	0.286837			FALSE
YGL099W	3056.5	-0.104984	0.588771		711	1.29718	5.46656e-21	up	2420	0.0579127	0.889251		2829.5	0.0417934	0.902811		871.5	-0.483438	0.00125354	down	1799	-3.34073	2.33106e-152	down	down	2643	-0.970088	1.99484e-18	down		FALSE		down
YGL100W	1856	-0.0608484	0.819516		2135.5	0.0375501	0.849127		2245	-0.122196	0.735551		1845.5	0.189949	0.440819		2420	0.195274	0.32569		1939	-0.226626	0.0880818			2003.5	-0.245288	0.0855607			FALSE
YGL101W	779.5	-0.604576	0.0153742	down	1065.5	-0.896882	1.208e-05	down	1192	-0.279256	0.508044		662.5	0.323825	0.37155		914	0.449522	0.0842818	up	1130.5	0.251806	0.206521			1051.5	-0.013308	0.962366			FALSE
YGL103W	92913.5	-0.735578	0.0825885	down	12502.5	0.540621	0.153941		78498	-0.125559	0.919434		85433	0.678415	0.165909		12080	-0.758162	0.0631849	down	63827.5	-3.92491	2.24187e-39	down	down	95299	-1.06324	0.000985393	down		FALSE		down
YGL104C	602.5	-0.519997	0.00938027		2309	-0.743175	5.54839e-07	down	776.5	-0.25969	0.413734		554.5	0.445137	0.0563978	up	1994	0.234777	0.278685		1718	1.67505	2.93248e-31	up		739.5	-0.265258	0.126171			FALSE	up
YGL105W	11952	-0.241577	0.356456		5521.5	-0.183491	0.409328		10396.5	-0.164834	0.716269		11446	0.270808	0.371315		5747.5	0.17887	0.540562		9288	-1.49895	2.28039e-20	down		11332	-0.806792	2.14712e-06	down		FALSE		down
YGL106W	3364.5	-0.135653	0.672499		2347.5	0.220814	0.329403		3595	0.0815698	0.900838		3360.5	0.278876	0.376807		2574.5	-0.0370965	0.934308		2800.5	-1.09941	1.18332e-10	down		3318	-0.630732	0.000476756	down		FALSE		down
YGL107C	1519	0.246912	0.413462		1590	0.0331354	0.914655		3213	-0.0924469	0.892779		1519	-0.11397	0.814946		1627.5	-0.0654423	0.88678		1429.5	-0.209144	0.288557			2143.5	0.634229	0.00112131	up		FALSE		up
YGL108C	477.5	-0.283964	0.476717		523.5	-0.223926	0.486222		645	-0.000190381	0.999728		406	-0.0518417	0.947931		471.5	-0.193183	0.679672		530.5	-0.252375	0.313139			540.5	-0.298546	0.274057			FALSE
YGL110C	1097.5	0.115159	0.641729		985.5	0.186094	0.289696		1268	-0.0260308	0.963459		1003	-0.279765	0.210677		1020.5	-0.183794	0.411083		960	-0.569792	2.96904e-05			1091.5	-0.272792	0.0664923			FALSE
YGL111W	2765	-0.0479702	0.869572		633.5	1.93063	5.78405e-29	up	2533.5	0.097584	0.833023		2542	-0.0402221	0.930331		752	-1.01184	2.97888e-09	down	1549.5	-3.83887	5.65e-123	down	down	2494	-0.793551	3.48116e-08	down		FALSE		down
YGL112C	1722.5	-0.0680317	0.753368		1593.5	0.142593	0.324107		1873	-0.0884899	0.790402		1711	0.194297	0.322272		1675.5	-0.0896659	0.679402		1598	-0.581329	1.39557e-07			1747.5	-0.405029	0.000464591			FALSE
YGL113W	748.5	-0.192675	0.412167		690	-0.380299	0.0245529		897.5	-0.155604	0.670122		680.5	0.0718302	0.864997		674	0.24835	0.265935		773	-0.378418	0.00961927			822.5	-0.284185	0.0719967			FALSE
YGL114W	1591	-0.247069	0.50426		1329	0.182661	0.547058		2369.5	-0.183242	0.769551		1536.5	0.309033	0.462874		1543.5	0.163011	0.7072		1439	-0.860276	7.7361e-05	down		1970	-0.0233816	0.940173			FALSE	down
YGL115W	2941	-0.172114	0.346904		3176.5	-0.086474	0.596033		3360	-0.173787	0.493085		2705	0.094274	0.736579		3092.5	-0.109836	0.606386		3103	-0.287902	0.013967			3163	-0.341067	0.00546313			FALSE
YGL116W	1477.5	-0.0924484	0.760627		1799	1.06551	2.18357e-11	up	1988	0.119322	0.798176		1353.5	-0.0400576	0.936312		2604.5	0.155698	0.563692		1296.5	-0.829829	8.74334e-08	down		1613	-0.247548	0.154128			FALSE	down
YGL117W	896	-0.19131	0.757707		15403	-0.567808	0.132537		3609.5	0.140162	0.906873		906.5	0.309229	0.669202		17801.5	0.880729	0.0255402	up	9132.5	3.95485	8.7933e-39	up	up	1923.5	1.32737	4.36821e-05	up		FALSE		up
YGL119W	819.5	-0.355435	0.198006		746.5	0.345704	0.136779		1091.5	-0.0652944	0.933442		795	0.420337	0.16055		876.5	0.0428967	0.929578		767	-0.845775	7.10785e-06	down		954.5	-0.267759	0.205747			FALSE	down
YGL120C	6761	-0.134765	0.434195		473	1.36951	7.32667e-19	up	4329.5	-0.326235	0.0405409		6210	0.0661594	0.811105		553	-0.712725	4.65206e-06	down	3721.5	-5.15619	0	down	down	5733.5	-1.07792	1.47317e-24	down		FALSE		down
YGL121C	267	2.99538	7.94102e-22	up	1300.5	0.431587	0.135793		1299	-0.11706	0.896791		311	-1.62154	5.29549e-08	down	1366.5	-0.314398	0.417547		553.5	3.82969	1.20207e-38	up	up	637.5	3.9758	9.03454e-41	up	up	FALSE		up
YGL122C	3610	-0.11455	0.698857		5952	-0.15561	0.456859		4480	0.012124	0.991025		3239.5	-0.0253312	0.963501		5904.5	0.00479602	0.992074		4808.5	0.35611	0.0251707			3865.5	-0.327973	0.0569251			FALSE
YGL123W	110450	-0.57249	0.0928769		9784.5	0.908381	0.000799946	up	60985	-0.0995017	0.920667		92762	0.304637	0.542812		10405	-0.733176	0.0186212	down	70275	-4.70252	9.48066e-87	down	down	94730.5	-1.65124	2.77824e-11	down		FALSE		down
YGL124C	537	-0.208381	0.550067		1133.5	-0.0605193	0.833347		800	0.327369	0.412677		522.5	0.265946	0.507621		1195.5	0.158606	0.661933		828.5	0.663011	0.000647566	up		596	-0.269267	0.235218			FALSE	up
YGL125W	4212.5	-0.000894007	0.999546		3446.5	-0.211005	0.650312		7135	-0.314762	0.722466		3821	-0.0494874	0.963844		4096	0.512501	0.300533		3872.5	-0.501527	0.13198			5709.5	0.442404	0.226884			FALSE
YGL126W	2526	-0.294897	0.547154		9709.5	0.225101	0.563421		2149.5	-0.19037	0.83832		2015	-0.142632	0.859345		10859.5	-0.00196307	0.997095		5447.5	1.28223	4.03159e-06	up		2446	-0.845406	0.00473261	down		FALSE	up	down
YGL127C	745	-0.434991	0.384465		2988.5	-0.156577	0.728574		842.5	-0.137948	0.90945		579	0.0124081	0.995983		3013.5	0.0673831	0.931924		1878	1.54222	4.21471e-07	up		831	-0.452328	0.201092			FALSE	up
YGL129C	1166	-0.0578378	0.869572		1782.5	-0.124952	0.588016		2651.5	-0.303879	0.319964		1071	-0.0723726	0.884288		1782	0.0726494	0.849972		1478.5	0.288495	0.0910565			1907	0.758282	7.93467e-06	up		FALSE		up
YGL130W	984.5	0.227816	0.296641		1101	0.0906255	0.654267		1133	0.275551	0.288336		1001.5	-0.0305387	0.947406		1116	-0.156959	0.516165		962.5	-0.125568	0.406831			908	-0.407738	0.00765622			FALSE
YGL131C	549.5	0.331399	0.386377		1124	0.348394	0.229548		923.5	0.414157	0.36941		510	-0.392768	0.371315		1173.5	-0.27405	0.480917		709.5	0.698298	0.00333943	up		580	0.118076	0.69739			FALSE	up
YGL133W	1345.5	0.00117045	0.999546		1905.5	0.309892	0.0421327		2147	0.198456	0.482451		1289	0.0133173	0.979596		1857.5	-0.506696	0.00107035	down	1475.5	-0.0230557	0.883415			1552	0.0169349	0.928266			FALSE
YGL134W	482	-0.327388	0.196116		771	0.283425	0.154098		982	-0.366058	0.167015		453.5	0.343606	0.235651		853	-0.0283534	0.949192		594	0.0252239	0.898591			765	0.524142	0.00246601			FALSE
YGL135W	54028.5	-0.587203	0.0655548	down	4541.5	0.756431	0.00426035	up	37229.5	-0.0594268	0.955717		47035.5	0.434416	0.281767		4360.5	-0.957537	0.000525948	down	34580	-4.62985	1.0271e-91	down	down	49595.5	-1.29214	6.47158e-08	down		FALSE		down
YGL136C	563.5	-0.191255	0.522989		869.5	-0.151129	0.503818		732.5	-0.1248	0.810537		505	0.0449566	0.936376		930.5	0.238648	0.363367		730.5	0.253613	0.14873			648.5	-0.169603	0.405409			FALSE
YGL137W	6138.5	-0.107031	0.730327		7935.5	-0.324451	0.0909814		7046.5	0.0921092	0.867463		5600.5	0.0251524	0.963844		7831	0.174014	0.532744		7345.5	0.134686	0.42875			6215.5	-0.447878	0.00878029			FALSE
YGL138C	10	1.44446	0.472298		15	0.255189	0.881822		19	0.876643	0.78728		8	-2.77939	0.26878		18	0.28804	0.913402		9.5	1.01827	0.430377			8.5	0.766897	0.618459			FALSE
YGL139W	2147.5	0.0292068	0.927088		1820	0.486029	0.00205882		3094.5	0.0455769	0.939312		2014.5	-0.0535568	0.902811		1894	-0.431975	0.0155447	down	1783.5	-0.865978	6.44682e-10	down		2427.5	-0.0159108	0.937043			FALSE	down
YGL140C	1955.5	-0.0696318	0.868661		2156	-0.231222	0.378096		2321	0.0841405	0.91593		1960	0.246811	0.546006		2093	0.0492767	0.923		2104.5	-0.117151	0.588249			2005.5	-0.348023	0.117694			FALSE
YGL141W	1187.5	0.135434	0.66844		2174.5	-0.192047	0.374878		1641.5	0.13031	0.798176		1082.5	-0.28308	0.362761		2055.5	-0.0385622	0.928256		1666.5	0.705026	2.29397e-05	up		1247	-0.0663219	0.763287			FALSE	up
YGL142C	1083.5	-0.455916	0.0153742		1626	-0.322216	0.0556018		1412	-0.283961	0.286176		968.5	0.335819	0.157201		1567.5	0.124965	0.644744		1486.5	0.184784	0.21954			1323.5	-0.199282	0.229715			FALSE
YGL143C	828	-0.489389	0.0169555		1010.5	-0.452172	0.0114336		1682.5	-0.601537	0.00246857	down	738.5	0.344485	0.189615		863	-0.0898719	0.798351		1037	-0.0749801	0.663769			1406.5	0.535947	0.000948703			FALSE
YGL144C	499	-0.329608	0.274002		385	-0.00279565	0.993479		533	-0.157419	0.791208		453	0.217659	0.611088		359	-0.316709	0.327168		461	-0.888912	8.05168e-06	down		530	-0.501329	0.0175725			FALSE	down
YGL145W	1092.5	0.0906337	0.839116		1063.5	0.186429	0.530208		1190	0.307369	0.523959		958	-0.32055	0.435919		1126	-0.0626516	0.906256		1007	-0.403188	0.0686241			1005	-0.49349	0.0351891			FALSE
YGL146C	85	0.949283	0.00676251	up	1331.5	-0.204836	0.312649		1687	-0.0398231	0.955717		116	0.245591	0.65801		1350	0.134953	0.652971		696.5	4.27426	1.79005e-70	up	up	770	4.33541	1.20464e-71	up	up	FALSE		up
YGL147C	42497	-0.530141	0.372607		3207	-0.0952765	0.872191		20789	-0.171637	0.905202		39055.5	0.439376	0.569787		2544	-0.788902	0.132703		26995.5	-4.3209	2.40566e-32	down	down	35173.5	-1.76375	4.80661e-06	down		FALSE		down
YGL148W	17556	-0.64813	0.00187372	down	4800.5	0.24355	0.28143		13145	-0.315838	0.351341		15202	0.45973	0.074152	up	5555	0.0923349	0.815202		12921	-2.6817	5.89522e-56	down	down	17432	-1.09535	5.81395e-10	down		FALSE		down
YGL150C	1800	-0.0492554	0.87165		3607.5	-0.0427796	0.84379		2186.5	0.201244	0.545117		1646	-0.0529654	0.908925		3412.5	-0.217019	0.32569		2641	0.655806	4.13483e-06	up		1784.5	-0.431833	0.00534761			FALSE	up
YGL151W	1538	-0.0939701	0.733975		1857.5	-0.207038	0.246218		1936.5	-0.0370094	0.95537		1452	0.090043	0.808703		1847.5	0.0708588	0.82315		1738	-0.0194913	0.907768			1664.5	-0.215216	0.179115			FALSE
YGL153W	644.5	-0.0527628	0.908919		1545.5	-0.0552393	0.851236		1276	0.155821	0.791463		629	0.086905	0.884437		1521	-0.0726008	0.878907		1067	0.88403	6.83365e-06	up		864.5	0.316797	0.15901			FALSE	up
YGL154C	545.5	-0.337597	0.252925		804	-0.268573	0.263108		630.5	-0.106297	0.87811		488.5	0.230829	0.572217		827.5	0.261392	0.392173		721	0.177754	0.379306			603.5	-0.383673	0.0719967			FALSE
YGL155W	1412.5	-0.281718	0.370368		952.5	-0.0186765	0.957973		1329.5	-0.210427	0.684271		1331.5	0.329903	0.355361		954.5	-0.0689852	0.888254		1239	-1.04349	1.13746e-07	down		1423	-0.638591	0.00216199	down		FALSE		down
YGL156W	674.5	0.625999	0.0115768	up	11056.5	-0.31042	0.161322		2587.5	0.216308	0.637768		698	-0.363779	0.283243		11198	0.201235	0.516165		5992	4.16587	1.47172e-112	up	up	1311	1.64318	1.81015e-17	up		FALSE		up
YGL157W	1984	0.557969	0.0231199		1302.5	-0.37905	0.106006		121	0.309321	0.658229		2093.5	-0.237596	0.539563		1279.5	0.241432	0.459682		1505	-0.513372	0.0083769			870.5	-4.46317	2.72468e-78	down	down	FALSE		down
YGL158W	144.5	1.9661	9.24091e-05	up	228	0.865999	0.0757471	up	113	0.986111	0.19737		157	-1.24648	0.0369766	down	242	-0.774831	0.18996		104	1.03848	0.0220869	up		60.5	-0.311008	0.598112			FALSE	up
YGL159W	375.5	-0.386907	0.36958		373	-1.02074	0.000581169	down	367	-0.618161	0.176974		362	0.486145	0.30615		311.5	0.560529	0.144821		460	-0.0511182	0.869434			422	-0.394423	0.193186			FALSE
YGL160W	1285.5	-0.0994834	0.773854		3773.5	-0.62642	0.000634329	down	1953.5	0.0405906	0.95919		1160	-0.049826	0.930459		3546	0.382169	0.0912864	up	2835.5	1.45697	2.1098e-18	up		1537.5	0.0352621	0.879162			FALSE	up
YGL161C	1889.5	-0.00356555	0.995223		4818.5	-0.40994	0.014822		3106.5	0.287835	0.300316		1772	-0.0198519	0.970641		4912.5	0.333973	0.0937844	up	3527	1.17069	1.35528e-15	up		2182	-0.0137825	0.95048			FALSE	up
YGL162W	560	-0.434959	0.137381		698	0.133029	0.647096		510	0.0625043	0.949775		512.5	0.363334	0.322923		666	-0.392401	0.180489		631.5	-0.335987	0.108997			547.5	-0.895202	2.91891e-05	down		FALSE		down
YGL163C	999	0.418558	0.0369742		1813.5	0.362668	0.0312894		1496.5	0.482666	0.0223161		1047	-0.0864959	0.83446		1875.5	-0.359354	0.0613846	down	1170.5	0.516758	0.000635439			970	-0.0369495	0.85803			FALSE
YGL164C	829.5	-0.217746	0.573805		1671	-0.350311	0.189414		1106.5	0.106932	0.897506		737.5	0.00947826	0.994462		1560.5	0.0660561	0.90031		1325.5	0.70077	0.00124593	up		915	-0.307001	0.218301			FALSE	up
YGL166W	544	0.274358	0.548304		1143	0.283931	0.402004		917	0.440366	0.397531		475	-0.581332	0.171456		1130.5	-0.41812	0.282675		724	0.668731	0.0112066	up		584	0.064306	0.855767			FALSE	up
YGL167C	3789.5	-0.0447571	0.873824		4651	0.0136724	0.953024		4444.5	-0.0113128	0.98981		3432	-0.0817408	0.817179		4357	-0.328258	0.0652306	down	4117.5	-0.0891751	0.538172			3890.5	-0.332337	0.0218986			FALSE
YGL168W	269.5	-0.157966	0.868473		252	0.0987346	0.892091		362	-0.341055	0.804453		258	0.195915	0.882525		257	-0.0731899	0.954188		261.5	-0.511506	0.282463			323	0.0473557	0.941669			FALSE
YGL170C	69	-0.838652	0.233449		65.5	-0.0326022	0.968861		109	0.775971	0.385001		65.5	0.960894	0.215201		81	0.593338	0.425922		76	-0.706093	0.137441			79	-0.68661	0.183524			FALSE
YGL171W	2360	-0.442486	0.183251		212.5	1.07894	0.000340762	up	2081.5	-0.214856	0.746345		2040.5	0.195581	0.721188		238	-0.575974	0.115831		1436	-4.69951	1.28073e-75	down	down	2343.5	-0.827895	0.000577133	down		FALSE		down
YGL172W	2547.5	-0.327809	0.244314		2187.5	-0.255907	0.292052		2531	-0.0129091	0.994034		2327.5	0.252872	0.499441		2160	0.0623912	0.892213		2565	-0.624978	0.000923775	down		2582	-0.722759	0.000231149	down		FALSE		down
YGL173C	5711	-0.164289	0.547337		8666	-0.286506	0.1338		7265	-0.0531599	0.936756		5482.5	0.218115	0.48023		8559	0.101388	0.757543		7531.5	0.329735	0.039103			6292	-0.252929	0.151572			FALSE
YGL174W	458	0.167523	0.543299		819.5	-0.429663	0.00832155		662	0.0343668	0.959467		451	-0.0711383	0.877641		795	0.254426	0.240586		663.5	0.767689	3.07256e-07	up		507	0.0358338	0.865283			FALSE	up
YGL175C	128.5	0.230351	0.745814		218.5	-0.367084	0.417187		183.5	0.190759	0.88092		127.5	-0.0584614	0.963367		235.5	0.486766	0.368671		180	0.774179	0.031496	up		136.5	-0.00715605	0.989273			FALSE	up
YGL176C	514.5	-0.436919	0.102423		602.5	-0.434298	0.0472978		770	-0.0445156	0.958402		499.5	0.536443	0.0517126	up	597	0.301045	0.295326		629	-0.0797311	0.698375			648	-0.100929	0.6695			FALSE
YGL178W	1026.5	0.203878	0.358058		1580	-0.0337309	0.872619		1444	0.110708	0.78728		933.5	-0.367272	0.0804466	down	1456.5	-0.30835	0.0927692	down	1224	0.365366	0.00890027			1084	-0.0462188	0.801474			FALSE
YGL179C	709	-0.150264	0.721032		3015.5	-0.493925	0.0414523		409.5	0.180836	0.798176		679	0.126839	0.83131		3055.5	0.418708	0.152881		2017	1.87507	1.90044e-19	up		541.5	-1.50928	4.95764e-11	down		FALSE	up	down
YGL180W	230.5	0.229413	0.515165		1367	0.488569	0.006761		647	0.543456	0.031535		240	0.0407079	0.950809		1527	-0.207726	0.428798		628	2.04791	3.40825e-29	up	up	328.5	0.739861	0.000285368	up		FALSE		up
YGL181W	1702	0.222362	0.352542		3703	-0.213915	0.251463		2732.5	0.150046	0.709526		1614.5	-0.249043	0.370915		3537	-0.0431318	0.906134		2655.5	0.954641	7.78727e-11	up		1944	0.134017	0.461835			FALSE	up
YGL183C	32.5	0.912841	0.429417		117	0.116065	0.910922		52.5	-0.111856	0.970771		31.5	-0.905719	0.530257		137	0.2704	0.853006		65	1.86033	0.00728061	up		38	0.756286	0.359552			FALSE	up
YGL184C	186	0.801725	0.132023		944	-0.710814	0.0854601	down	660	-0.199776	0.868733		184	-0.643837	0.334186		744	-0.0299875	0.976009		620	2.76659	9.77918e-15	up	up	391	1.83615	1.11462e-06	up		FALSE		up
YGL186C	1770.5	-0.053792	0.89483		2563	0.132745	0.612071		2498	-0.148006	0.790402		1648	0.0253769	0.969586		2932.5	0.176332	0.599839		2051	0.0901946	0.658087			2084	0.0158886	0.953637			FALSE
YGL187C	4557	-0.195121	0.442516		8010.5	0.00220553	0.993226		18522.5	-0.351441	0.168527		4226.5	0.107453	0.780928		8825.5	0.182753	0.483205		6184.5	0.32685	0.0375705			11830.5	1.53892	4.82935e-24	up		FALSE		up
YGL189C	28618	-0.404123	0.412274		7262	-0.31966	0.434451		24893.5	-0.0344234	0.986073		25152.5	0.218353	0.774199		6314	-0.104134	0.888254		20455.5	-2.38594	1.5567e-15	down	down	27378	-0.970078	0.00264048	down		FALSE		down
YGL190C	1786.5	0.00026973	0.999546		3408	-0.0509409	0.773043		2235	0.0978224	0.788569		1626	-0.13143	0.6243		3347	-0.0903594	0.69942		2518.5	0.589082	7.49151e-07	up		1856	-0.281047	0.0344732			FALSE	up
YGL191W	2897	0.263424	0.521574		7276	-0.110045	0.756321		11505	-0.100805	0.915209		2838.5	-0.222676	0.688474		7600.5	0.138417	0.789321		4856.5	1.10949	2.70959e-06	up		6554.5	1.57082	7.40642e-11	up		FALSE		up
YGL192W	1560.5	-0.123855	0.593154		2456.5	0.0148999	0.944611		2367	-0.194544	0.478587		1441.5	0.0871758	0.793547		2490.5	-0.102802	0.677084		1969	0.22964	0.0818479			1955	0.100772	0.522366			FALSE
YGL193C	3	0.453661	0.925778		18	1.7035	0.502788		36.5	0.233074	0.981301		7.5	1.80274	0.696358		18	-1.98289	0.549609		5	1.13891	0.614156			14.5	3.1055	0.170821			FALSE
YGL194C-A	164.5	0.153617	0.769356		487	-1.09978	5.20175e-06	down	240	-1.04396	0.00106281	down	175	0.18635	0.773795		401	0.575775	0.0582489	up	396	1.77776	1.24579e-13	up		228.5	0.600679	0.0283141	up		FALSE		up
YGL195W	4375.5	-0.0312561	0.917353		2756.5	0.01761	0.940022		4590.5	0.0197769	0.976722		4304	0.103364	0.751104		2842	-0.050558	0.881284		3491	-1.07025	6.93746e-16	down		4201	-0.529865	0.000153457			FALSE	down
YGL196W	863.5	-0.996873	4.54605e-08	down	1319	-1.1379	7.7342e-12	down	1389.5	-1.59119	5.32344e-21	down	749	0.841584	1.88203e-05	up	1047	0.5124	0.0126044	up	1451.5	0.366781	0.0248434			1567	0.444189	0.00949599			FALSE
YGL197W	1500.5	0.191857	0.389875		4306.5	-0.0895053	0.635031		2601.5	0.0471399	0.9347		1416.5	-0.20203	0.451635		4242	-0.0960984	0.7174		2784	1.30349	7.37578e-23	up		1825	0.290359	0.0542686			FALSE	up
YGL198W	2392	-0.253004	0.549658		4550.5	-0.21763	0.511502		3770.5	-0.0467125	0.96458		2116	0.0994243	0.892932		4597.5	0.0938295	0.874309		3575	0.52821	0.0324062			3028	-0.0127072	0.970143			FALSE
YGL200C	7694.5	-0.116721	0.646724		11308	-0.300141	0.0662637		9291	0.0268714	0.963551		7157	0.074713	0.848005		11812	0.353729	0.0504254	up	9916.5	0.274527	0.052255			8116.5	-0.38533	0.00913677			FALSE
YGL201C	1750.5	-0.265494	0.0973298		1290.5	0.173714	0.251534		2197	0.186768	0.429423		1574.5	0.121888	0.630729		1462.5	0.103658	0.639287		1535.5	-1.02286	5.12373e-19	down		1850.5	-0.472725	6.96402e-05			FALSE	down
YGL202W	10003.5	0.0293909	0.95209		5020.5	0.0691718	0.828452		10024	-0.0623948	0.949775		9284.5	-0.0630398	0.926548		5909	0.315001	0.334526		7308.5	-1.34424	5.24786e-11	down		9475.5	-0.459874	0.0421636			FALSE	down
YGL203C	2386.5	-0.271326	0.395508		2291	0.153284	0.583159		2676.5	-0.0250678	0.982274		2033	-0.0116966	0.990232		2327	-0.17268	0.646536		2322.5	-0.636504	0.00142639	down		2501.5	-0.504126	0.0180988			FALSE	down
YGL205W	175.5	-0.12788	0.907185		1455.5	1.747	0.000503435	up	748.5	0.24864	0.882545		170	0.182577	0.90332		1708	-0.818688	0.228255		392.5	1.51422	0.00140107	up		376.5	1.29235	0.0104561	up		FALSE		up
YGL206C	2098.5	0.0461792	0.877024		3470	-0.031305	0.88768		2859.5	0.0794486	0.872971		2057	0.070146	0.864997		3555	-0.0411733	0.905988		2690.5	0.410612	0.00396862			2275	-0.121721	0.481059			FALSE
YGL207W	3808	0.244559	0.146027		3742	0.00735071	0.972394		4388	0.232092	0.280938		3674.5	-0.179028	0.419901		3779	-0.0863332	0.715552		3512.5	-0.250391	0.0377049			3507	-0.344196	0.00613313			FALSE
YGL208W	521.5	-0.198236	0.590218		5984	-0.127217	0.63436		4315.5	0.138653	0.809969		424.5	-0.212689	0.655073		6751	0.329743	0.235662		3160.5	3.13678	7.53673e-61	up	up	2083	2.30333	2.65092e-32	up	up	FALSE		up
YGL209W	1483	-0.410878	0.0556773		877.5	-0.540988	0.00351268		366	0.175072	0.750935		1322.5	0.255934	0.385365		774	0.0661697	0.872167		1349.5	-1.0551	2.56543e-11	down		1011.5	-2.8734	8.57835e-62	down	down	FALSE		down
YGL210W	1158	-0.13293	0.777277		1411.5	-0.496085	0.0766303		2019	-0.113574	0.897506		1051	-0.000339957	0.999362		1430	0.421477	0.228255		1381.5	0.0916308	0.725832			1522.5	0.221451	0.431077			FALSE
YGL211W	1577.5	-0.482026	0.116856		1242	-0.343531	0.214944		2040	-0.0542145	0.95785		1431	0.410359	0.274264		1326	0.387496	0.238343		1590	-0.751873	0.00058794	down		1840.5	-0.392732	0.103758			FALSE	down
YGL212W	348.5	-0.393771	0.307969		707.5	0.0897255	0.801265		610	-0.00791445	0.996553		330	0.387436	0.410142		743	-0.0879203	0.87916		518	0.429245	0.0833601			462	0.00462788	0.989705			FALSE
YGL213C	997	-0.0906976	0.834486		914.5	-0.315187	0.23148		1034.5	-0.0602573	0.951049		955.5	0.154214	0.763522		842	-0.0166563	0.978104		991.5	-0.37813	0.0759111			980	-0.50488	0.0242173			FALSE
YGL215W	4386	-0.0322561	0.934782		2913.5	0.766261	5.51285e-05	up	5007.5	-0.0381319	0.962103		3837.5	-0.207855	0.563824		3752.5	0.0558987	0.89693		3221	-1.45674	3.15851e-17	down		4451.5	-0.388396	0.0411232			FALSE	down
YGL216W	1095.5	0.0511131	0.853715		1210	0.012526	0.955826		1610.5	0.0778537	0.858921		1081.5	0.0733838	0.841965		1195	-0.154849	0.488364		1116	-0.195963	0.152126			1228.5	-0.0379739	0.829817			FALSE
YGL219C	1720.5	0.124612	0.672499		3741	0.27814	0.140095		5271.5	-0.125024	0.783875		1629.5	-0.168567	0.625471		4190.5	-0.0285145	0.945282		2386.5	0.638102	4.32087e-05	up		3256.5	1.15558	1.8459e-13	up		FALSE		up
YGL220W	1614.5	-0.313665	0.395508		1462	-0.264472	0.385175		1759	-0.250175	0.672114		1645	0.464002	0.220028		1587	0.39138	0.261464		1639.5	-0.591052	0.0109447	down		1735.5	-0.562432	0.0230295			FALSE	down
YGL221C	3385	-0.318178	0.558133		3847	-0.277092	0.517021		3711.5	-0.341978	0.668127		3396.5	0.477163	0.414921		4124.5	0.32578	0.552562		3879	-0.187505	0.577266			3773	-0.389337	0.277011			FALSE
YGL222C	609.5	0.221151	0.44602		1625	-0.0801193	0.739727		1037.5	-0.184873	0.668127		558	-0.366375	0.210408		1612.5	-0.0550196	0.88844		1060	1.18426	1.48407e-12	up		787.5	0.438264	0.0186944			FALSE	up
YGL224C	997	0.156276	0.681758		1061.5	-0.365115	0.143955		1083.5	0.153003	0.807564		972	-0.0605832	0.929431		1115	0.4434	0.112473		1051	0.0100682	0.968652			943.5	-0.36335	0.111818			FALSE
YGL225W	5883	-0.152396	0.769544		1128	0.379255	0.269675		3631.5	0.0923276	0.9347		5583.5	0.181498	0.781902		1205.5	-0.244987	0.62588		3592.5	-3.0433	7.77436e-32	down	down	4698	-1.35007	5.63542e-07	down		FALSE		down
YGL226C-A	747	-0.290035	0.513488		427.5	-0.0240953	0.958965		979	-0.421998	0.429994		730.5	0.357407	0.485928		466	0.265323	0.580786		617.5	-1.3199	4.36082e-07	down		908.5	-0.11475	0.729378			FALSE	down
YGL226W	276	0.356252	0.432559		552.5	-0.461532	0.152356		709	-0.064139	0.957868		310.5	0.108754	0.897596		549.5	0.324179	0.463179		423	1.00782	0.000197719	up		453	1.02034	0.000310238	up		FALSE		up
[truncated: 3,643 more rows]
